# Supplementary material for: Leveraging Administrative Health Databases to Address Health Challenges in Farming Populations: Scoping Review and Bibliometric Analysis (1975-2024)
Source: JMIR Public Health Surveill. 2025 Jan 9;11:e62939. doi: 10.2196/62939 (PMC11757986; doi:10.2196/62939)
Supplement: Multimedia Appendix 2 [file publichealth_v11i1e62939_app2.xlsx]

## Sheet: Multimedia appendix 11
Publication year	Publication type	Study name	Goal of the study	Study type	Is the study nationwide?	Digital data used	Goal of the digital data used	Is active data used ?	Active data used	Farming exposure considered	Number of farming activities studied	Number of pesticide compounds studied	Population	Sex	Number of participants included	Country	Oldest data used	Most recent data used	Data follow-up period (years)	Number of years between most recent data used and publication	Disease/Health events	Reference
2020	Article	Not reported	combine digital databases for exposure assessment	Ecological study	yes	MSA; insurance claims; electronic health/medical records; agricultural census; crop-exposure matrix; farming practice survey	identify farmers; farming activities; crops; exposure assessment	no	none	farming activity; pesticide compounds	28	943	Adults	Overall	> 1e6	France	2006	2015	10	6	None	Achard P, Maugard C, Cancé C, et al. Medico-administrative data combined with agricultural practices data to retrospectively estimate pesticide use by agricultural workers. J Expo Sci Environ Epidemiol. 2020;30(4):743-755. doi:10.1038/s41370-019-0166-x.
2023	Article	Not reported	measure the level of compliance to healthcare recommendations	Retrospective cohort	yes	insurance claims; electronic health/medical records	identify individuals; occupations; health event; socio-demographics	no	none	being a farmer	0	0	Adults	Female	[1000-1e4[	France	2010	2015	6	9	Neurodegenerative disease; Multiple sclerosis	Mainguy M, Le Page E, Michel L, Leray E. Pregnancy-related healthcare utilization among women with multiple sclerosis. Front Neurol. 2023;14:1129117. doi:10.3389/fneur.2023.1129117.
2003	Article	Not reported	measure the level of compliance to healthcare use	Prospective cohort	yes	insurance claims; electronic health/medical records; hospital discharge	identify individuals; health event; socio-demographics; occupations	yes	socio-demographics and confounding factors (questionnaires); health data (questionnaires)	being a farmer	0	0	Adults	Female	[1000-1e4[	Taiwan	1989	1996	8	8	Antenatal care	Chen CS, Liu TC, Chen LM. National Health Insurance and the antenatal care use: a case in Taiwan. Health Policy. 2003;64(1):99-112. doi:10.1016/s0168-8510(02)00141-0.
2018	Review	NC	review on digital databases for population health	Review	NC	NC	NC	NC	NC	NC		0	NC	NC	NC	NC					NC	Schinasi LH, Auchincloss AH, Forrest CB, Diez Roux AV. Using electronic health record data for environmental and place based population health research: a systematic review. Ann Epidemiol. 2018;28(7):493-502. doi:10.1016/j.annepidem.2018.03.008.
2017	Article	Not reported	study the association between farming and health outcome	Retrospective cohort	yes	MSA; electronic health/medical records	identify farmers; health event; socio-demographics	no	none	being a farmer	0	0	Adults	Overall	[1e4-1e5[	France	2010	2014	5	4	Neurodegenerative disease; Parkinson's disease; Motor neuron disease	Kab S, Moisan F, Elbaz A. Farming and incidence of motor neuron disease: French nationwide study. Eur J Neurol. 2017;24(9):1191-1195. doi:10.1111/ene.13353.
2010	Article	Not reported	study the association between farming and health outcome	Case-control study	yes	MSA; insurance claims	identify farmers; health event; socio-demographics	yes	exposure assessment (questionnaires); interview; clinical examination; blood samples; genetic analysis; socio-demographics and confounding factors (questionnaires)	pesticide use	0	0	Adults	Overall, male	[100-1000[	France	1998	2000	2	11	Neurodegenerative disease; Parkinson's disease	Dutheil F, Beaune P, Tzourio C, Loriot MA, Elbaz A. Interaction between ABCB1 and professional exposure to organochlorine insecticides in Parkinson disease. Arch Neurol. 2010;67(6):739-745. doi:10.1001/archneurol.2010.101.
2011	Article	Not reported	study the association between farming and health outcome	Ecological study	yes	MSA; insurance claims; electronic health/medical records; climate data	identify farmers; health event; socio-demographics; climate data	no	none	being a farmer	0	0	Adults	Overall, female, male	> 1e6	France	2003	2003	1	9	Neurodegenerative disease; Multiple sclerosis	Orton SM, Wald L, Confavreux C, et al. Association of UV radiation with multiple sclerosis prevalence and sex ratio in France. Neurology. 2011;76(5):425-431. doi:10.1212/WNL.0b013e31820a0a9f.
2007	Article	Not reported	study the association between farming and health outcome	Cross-sectional study	yes	MSA; insurance claims; electronic health/medical records	identify farmers; health event; socio-demographics	no	none	being a farmer	0	0	Adults	Overall, female, male	[1e5-1e6[	France	2003	2003	1	5	Neurodegenerative disease; Multiple sclerosis	Vukusic S, Van Bockstael V, Gosselin S, Confavreux C. Regional variations in the prevalence of multiple sclerosis in French farmers. J Neurol Neurosurg Psychiatry. 2007;78(7):707-709. doi:10.1136/jnnp.2006.101196.
2011	Article	Not reported	study the association between farming and health outcome	Cross-sectional study; Case-control study	no	MSA; insurance claims; electronic health/medical records; agricultural census	identify farmers; health event; farming activities; socio-demographics; exposure assessment	no	none	farming activity	16	0	Adults	Overall, female, male	> 1e6	France	2007	2007	1	5	Neurodegenerative disease; Parkinson's disease	Moisan F, Spinosi J, Dupupet JL, et al. The relation between type of farming and prevalence of Parkinson's disease among agricultural workers in five French districts. Mov Disord. 2011;26(2):271-279. doi:10.1002/mds.23370.
2023	Article	Not reported	study the association between farming and health outcome	Cross-sectional study	no	MSA; insurance claims	identify farmers; socio-demographics	yes	interview; clinical examination; anthropometric measurements; blood samples; urine samples; exposure assessment (questionnaires); socio-demographics and confounding factors (questionnaires)	farming activity; pesticide use	3	0	Adults	Overall, female, male	[100-1000[	France	2018	2018	1	6	Cardiovascular risk	Martinot A, Adenis A, Brousse P, et al. Cardiovascular Risk Assessment among Farmers in French Guiana in 2018-A Screening Program. Int J Environ Res Public Health. 2023;20(2):1262. doi:10.3390/ijerph20021262.
2003	Article	Not reported	study the association between farming and health outcome	Case-control study	yes	MSA; insurance claims; electronic health/medical records	identify farmers; health event; socio-demographics	yes	exposure assessment (questionnaires); interview; clinical examination; blood samples; genetic analysis; socio-demographics and confounding factors (questionnaires)	pesticide use	0	0	Adults	Overall	[100-1000[	France	1998	2000	2	4	Neurodegenerative disease; Parkinson's disease	Levecque C, Elbaz A, Clavel J, et al. Association between Parkinson's disease and polymorphisms in the nNOS and iNOS genes in a community-based case-control study. Hum Mol Genet. 2003;12(1):79-86. doi:10.1093/hmg/ddg009.
2005	Article	Not reported	study the association between farming and health outcome	Case-control study	yes	MSA; insurance claims; electronic health/medical records	identify farmers; health event; socio-demographics	yes	exposure assessment (questionnaires); interview; clinical examination; socio-demographics and confounding factors (questionnaires)	pesticide use	0	0	Adults	Overall, female, male	[100-1000[	France	1998	2000	2	6	Neurodegenerative disease; Parkinson's disease	Galanaud JP, Elbaz A, Clavel J, et al. Cigarette smoking and Parkinson's disease: a case-control study in a population characterized by a high prevalence of pesticide exposure. Mov Disord. 2005;20(2):181-189. doi:10.1002/mds.20307.
2003	Article	Not reported	study the association between farming and health outcome	Case-control study	yes	MSA; insurance claims; electronic health/medical records	identify farmers; health event; socio-demographics	yes	exposure assessment (questionnaires); interview; clinical examination; socio-demographics and confounding factors (questionnaires); blood samples; genetic analysis	pesticide use	0	0	Adults	Overall	[100-1000[	France	1998	2000	2	4	Neurodegenerative disease; Parkinson's disease	Elbaz A, Levecque C, Clavel J, et al. S18Y polymorphism in the UCH-L1 gene and Parkinson's disease: evidence for an age-dependent relationship. Mov Disord. 2003;18(2):130-137. doi:10.1002/mds.10326.
2017	Article	Not reported	study the association between farming and health outcome	Cross-sectional study	no	electronic health/medical records	identify farmers; health event	yes	exposure assessment (questionnaires); socio-demographics and confounding factors (questionnaires)	farming activity	1	0	Adults	Overall	[100-1000[	US	2002	2015	14	3	Injury; Accident at work	VanWormer JJ, Barnes KL, Waring SC, Keifer MC. Socio-environmental risk factors for medically-attended agricultural injuries in Wisconsin dairy farmers. Injury. 2017;48(7):1444-1450. doi:10.1016/j.injury.2017.05.027.
2016	Article	Not reported	study the association between farming and health outcome	Cross-sectional study	no	electronic health/medical records	identify farmers; health event; socio-demographics	no	none	being a farmer	0	0	Adults	Overall, female, male	[1e4-1e5[	US	2012	2012	1	5	Health events	Socias C, Liang Y, Delclos G, Graves J, Hendrikson E, Cooper S. The Feasibility of Using Electronic Health Records to Describe Demographic and Clinical Indicators of Migrant and Seasonal Farmworkers. J Agromedicine. 2016;21(1):71-81. doi:10.1080/1059924X.2015.1074633.
2023	Article	NAHE (National Adult Health Examination)	study the association between farming and health outcome	Case-control study	yes	insurance claims; electronic health/medical records; climate data	identify farmers; health event; socio-demographics; climate data	no	none	being a farmer	0	0	Adults	Overall	[1e5-1e6[	Taiwan	2012	2018	7	6	Chronic kidney disease	Chang CJ, Yang HY. Chronic Kidney Disease Among Agricultural Workers in Taiwan: A Nationwide Population-Based Study. Kidney Int Rep. 2023;8(12):2677-2689. doi:10.1016/j.ekir.2023.09.004.
2021	Article	Not reported	study the association between farming and health outcome	Ecological study	yes	insurance claims; electronic health/medical records; pesticide expenditures; agricultural census	identify farmers; health event; socio-demographics; farming activities; exposure assessment	no	none	farming activity	9	0	Adults	Overall, female, male	[1e4-1e5[	France	2010	2015	6	7	Neurodegenerative disease; Parkinson's disease	Perrin L, Spinosi J, Chaperon L, Kab S, Moisan F, Ebaz A. Pesticides expenditures by farming type and incidence of Parkinson disease in farmers: A French nationwide study. Environ Res. 2021;197:111161. doi:10.1016/j.envres.2021.111161.
2022	Article	TRACTOR (Tracking and monitoring occupational risks in agriculture)	study the association between farming and health outcome	Retrospective cohort	yes	MSA; insurance claims; electronic health/medical records	identify farmers; farming activities; health event; socio-demographics; exposure assessment	no	none	farming activity	78	0	Adults	Overall, female, male	> 1e6	France	2002	2016	15	7	Health events	Petit P, Bosson-Rieutort D, Maugard C, et al. The TRACTOR Project: TRACking and MoniToring Occupational Risks in Agriculture Using French Insurance Health Data (MSA). Ann Work Expo Health. 2022;66(3):402-411. doi:10.1093/annweh/wxab083.
2023	Article	TRACTOR (Tracking and monitoring occupational risks in agriculture)	study the association between farming and health outcome	Retrospective cohort	yes	MSA; insurance claims; electronic health/medical records	identify farmers; farming activities; health event; socio-demographics; exposure assessment	no	none	farming activity	26	0	Adults	Overall, female, male	> 1e6	France	2002	2016	15	8	Mental health; Depression	Petit P, Gandon G, Dubuc M, Vuillerme N, Bonneterre V. Agricultural activities and risk of treatment for depressive disorders among the entire French agricultural workforce: the TRACTOR project, a nationwide retrospective cohort study. Lancet Reg Health Eur. 2023;31:100674. doi:10.1016/j.lanepe.2023.100674.
2024	Article	TRACTOR (Tracking and monitoring occupational risks in agriculture)	study the association between farming and health outcome	Retrospective cohort	yes	MSA; insurance claims; electronic health/medical records	identify farmers; farming activities; health event; socio-demographics; exposure assessment	no	none	farming activity	26	0	Adults	Overall, female, male	> 1e6	France	2002	2016	15	9	Neurodegenerative disease; Alzheimer's disease	Petit P, Gondard E, Gandon G, Moreaud O, Sauvée M, Bonneterre V. Agricultural activities and risk of Alzheimer's disease: the TRACTOR project, a nationwide retrospective cohort study. Eur J Epidemiol. 2024. doi:10.1007/s10654-023-01079-0
2022	Article	TRACTOR (Tracking and monitoring occupational risks in agriculture)	study the association between farming and health outcome	Retrospective cohort	yes	MSA; insurance claims; electronic health/medical records	identify farmers; farming activities; health event; socio-demographics; exposure assessment	no	none	farming activity	26	0	Adults	Overall, female, male	> 1e6	France	2002	2016	15	7	Cancer; CNS cancer	Petit P, Gandon G, Chabardès S, Bonneterre V. Agricultural activities and risk of central nervous system tumors among French farm managers: Results from the TRACTOR project. Int J Cancer. 2022;151(10):1737-1749. doi:10.1002/ijc.34197.
2024	Article	TRACTOR (Tracking and monitoring occupational risks in agriculture)	study the association between farming and health outcome	Retrospective cohort	yes	MSA; insurance claims; electronic health/medical records	identify farmers; farming activities; health event; socio-demographics; exposure assessment	no	none	farming activity	26	0	Adults	Overall, female, male	> 1e6	France	2002	2016	15	9	Hypothyroidism; Hyperthyroidism; Endocrine disorder	Petit P, Chamot S, Al-Salameh A, Cancé C, Desailloud R, Bonneterre V. Farming activity and risk of treated thyroid disorders: insights from the TRACTOR project, a nationwide cohort study. Environ Res. 2024. Accepted.
2017	Article	AGRICAN (Agriculture and Cancer)	study the association between farming and health outcome	Prospective cohort	no	MSA; insurance claims; electronic health/medical records; cancer registry; mortality registry; crop-exposure matrix	identify farmers; health event; socio-demographics; exposure assessment	yes	exposure assessment (questionnaires); socio-demographics and confounding factors (questionnaires); health data (questionnaires)	farming activity	15	0	Adults	Overall	[1e5-1e6[	France	2005	2013	9	5	Cancer; Lung cancer	Boulanger M, Tual S, Lemarchand C, et al. Lung cancer risk and occupational exposures in crop farming: results from the AGRIculture and CANcer (AGRICAN) cohort. Occup Environ Med. 2018;75(11):776-785. doi:10.1136/oemed-2017-104976.
2017	Article	AGRICAN (Agriculture and Cancer)	study the association between farming and health outcome	Prospective cohort	no	MSA; insurance claims; electronic health/medical records; cancer registry; mortality registry; crop-exposure matrix	identify farmers; health event; socio-demographics; exposure assessment	yes	exposure assessment (questionnaires); socio-demographics and confounding factors (questionnaires); health data (questionnaires)	farming activity; pesticide use	19	0	Adults	Overall, female, male	[1e5-1e6[	France	2005	2009	5	9	Cancer; Bladder cancer	Boulanger M, Tual S, Lemarchand C, et al. Agricultural exposure and risk of bladder cancer in the AGRIculture and CANcer cohort. Int Arch Occup Environ Health. 2017;90(2):169-178. doi:10.1007/s00420-016-1182-y.
2017	Article	AGRICAN (Agriculture and Cancer)	study the association between farming and health outcome	Prospective cohort	no	MSA; insurance claims; electronic health/medical records; cancer registry; mortality registry; crop-exposure matrix	identify farmers; health event; socio-demographics; exposure assessment	yes	exposure assessment (questionnaires); socio-demographics and confounding factors (questionnaires); health data (questionnaires)	farming activity; pesticide use	5	0	Adults	Overall	[1e5-1e6[	France	2005	2011	7	7	Cancer; Lung cancer	Tual S, Lemarchand C, Boulanger M, et al. Exposure to Farm Animals and Risk of Lung Cancer in the AGRICAN Cohort. Am J Epidemiol. 2017;186(4):463-472. doi:10.1093/aje/kwx125.
2022	Article	AGRICAN (Agriculture and Cancer)	study the association between farming and health outcome	Prospective cohort	no	MSA; insurance claims; electronic health/medical records; cancer registry; mortality registry; crop-exposure matrix	identify farmers; health event; socio-demographics; exposure assessment	yes	exposure assessment (questionnaires); socio-demographics and confounding factors (questionnaires); health data (questionnaires)	farming activity; pesticide use	3	0	Adults	Overall, female, male	[1e5-1e6[	France	2005	2015	11	8	Cancer; Mortality	de Graaf L, Talibov M, Boulanger M, et al. Health of greenspace workers: Morbidity and mortality data from the AGRICAN cohort. Environ Res. 2022;212(Pt C):113375. doi:10.1016/j.envres.2022.113375.
2019	Article	AGRICAN (Agriculture and Cancer)	study the association between farming and health outcome	Prospective cohort	no	MSA; insurance claims; electronic health/medical records; cancer registry; mortality registry; crop-exposure matrix	identify farmers; health event; socio-demographics; exposure assessment	yes	exposure assessment (questionnaires); socio-demographics and confounding factors (questionnaires); health data (questionnaires)	farming activity; pesticide use	19	0	Adults	Overall	[1e5-1e6[	France	2005	2013	9	7	Cancer; Multiple myeloma	Tual S, Busson A, Boulanger M, et al. Occupational exposure to pesticides and multiple myeloma in the AGRICAN cohort. Cancer Causes Control. 2019;30(11):1243-1250. doi:10.1007/s10552-019-01230-x.
2019	Article	AGRICAN (Agriculture and Cancer)	study the association between farming and health outcome	Prospective cohort	no	MSA; insurance claims; electronic health/medical records; cancer registry; mortality registry; crop-exposure matrix	identify farmers; health event; socio-demographics; exposure assessment	yes	exposure assessment (questionnaires); socio-demographics and confounding factors (questionnaires); health data (questionnaires)	pesticide compounds	0	30	Adults	Overall	[1e5-1e6[	France	2005	2013	9	7	Cancer; CNS cancer	Piel C, Pouchieu C, Carles C, et al. Agricultural exposures to carbamate herbicides and fungicides and central nervous system tumour incidence in the cohort AGRICAN. Environ Int. 2019;130:104876. doi:10.1016/j.envint.2019.05.070.
2019	Article	AGRICAN (Agriculture and Cancer)	study the association between farming and health outcome	Prospective cohort	no	MSA; insurance claims; electronic health/medical records; cancer registry; mortality registry; crop-exposure matrix	identify farmers; health event; socio-demographics; exposure assessment	yes	exposure assessment (questionnaires); socio-demographics and confounding factors (questionnaires); health data (questionnaires)	farming activity; pesticide use; pesticide compounds	14	19	Adults	Overall	[1e5-1e6[	France	2005	2013	9	7	Cancer; CNS cancer	Piel C, Pouchieu C, Migault L, et al. Increased risk of central nervous system tumours with carbamate insecticide use in the prospective cohort AGRICAN. Int J Epidemiol. 2019;48(2):512-526. doi:10.1093/ije/dyy246.
2017	Article	AGRICAN (Agriculture and Cancer)	study the association between farming and health outcome	Prospective cohort	no	MSA; insurance claims; electronic health/medical records; cancer registry; mortality registry; crop-exposure matrix	identify farmers; health event; socio-demographics; exposure assessment	yes	exposure assessment (questionnaires); socio-demographics and confounding factors (questionnaires); health data (questionnaires)	pesticide use	0	0	Adults	Overall, female, male	[1e5-1e6[	France	2005	2011	7	7	Cancer; Oral cavity and pharynx; Larynx cancer; Trachea, bronchus and lung cancer; Mesothelioma; Oesophagus cancer; Stomach cancer; Colon cancer; Rectum cancer; Liver and intrahepatic bile ducts cancer; Pancreas cancer; Anus cancer; Breast cancer; Prostate cancer; Testis cancer; Thyroid cancer; Cervix uteri cancer; Corpus uteri cancer; Ovary cancer	Lemarchand C, Tual S, Levêque-Morlais N, et al. Cancer incidence in the AGRICAN cohort study (2005-2011). Cancer Epidemiol. 2017;49:175-185. doi:10.1016/j.canep.2017.06.003.
1996	Article	CNAP (Cancer in the Norwegian Agricultural Population cohort)	study the association between farming and health outcome	Prospective cohort	yes	agricultural census; population registry; cancer registry	identify farmers; farming activities; health event; socio-demographics; exposure assessment	no	none	farming activity; pesticide expenditures	12	0	Adults	Overall, female, male	[1e5-1e6[	Norway	1969	1991	23	6	Cancer; Lip cancer; Oral cavity cancer; Esophagus cancer; Stomach cancer; Colon cancer; Rectum cancer; Liver cancer; Pancreas cancer; Larynx cancer; Lung cancer; Breast cancer; Cervix uteri cancer; Corpus uteri cancer; Ovary cancer; Prostate cancer; Testicle cancer; Kidney cancer; Bladder cancer; Melanoma; Skin cancer; Eye cancer; Brain cancer; Thyroid cancer; Connective tissue cancer; Multiple m…	Kristensen P, Andersen A, Irgens LM, Laake P, Bye AS. Incidence and risk factors of cancer among men and women in Norwegian agriculture. Scand J Work Environ Health. 1996;22(1):14-26. doi:10.5271/sjweh.104.
2005	Article	CNAP (Cancer in the Norwegian Agricultural Population cohort)	study the association between farming and health outcome	Prospective cohort	yes	cancer registry; agricultural census; population register; climate data	identify farmers; farming activities; health event; socio-demographics; exposure assessment; climate data	no	none	farming activity; pesticide use; pesticide compounds	1	1	Children; Adults	Overall, female, male	[1e5-1e6[	Norway	1969	2000	32	6	Cancer; Thyroid cancer; Neural tube defects; Birth defect	Nordby KC, Andersen A, Irgens LM, Kristensen P. Indicators of mancozeb exposure in relation to thyroid cancer and neural tube defects in farmers' families. Scand J Work Environ Health. 2005;31(2):89-96. doi:10.5271/sjweh.855.
2004	Article	CNAP (Cancer in the Norwegian Agricultural Population cohort)	study the association between farming and health outcome	Prospective cohort	yes	agricultural census; cancer registry; population register; climate data	identify farmers; farming activities; health event; socio-demographics; exposure assessment; climate data	no	none	farming activity; pesticide use	2	0	Adults	Male	[1e5-1e6[	Norway	1969	1999	31	6	Cancer; Lip cancer	Nordby KC, Andersen A, Kristensen P. Incidence of lip cancer in the male Norwegian agricultural population. Cancer Causes Control. 2004;15(6):619-626. doi:10.1023/B:CACO.0000036169.90864.e2.
2018	Article	Not reported	study the association between farming and health outcome	Retrospective cohort	no	insurance claims; electronic health/medical records; population registry; hospital discharge	identify farmers; health event; socio-demographics	no	none	being a farmer	0	0	Children	Overall, female, male	[1e5-1e6[	Canada	1999	2010	12	9	Injury; Accident at work	Kim K, Beach J, Senthilselvan A, et al. Agricultural injuries among farm and non-farm children and adolescents in Alberta, Canada. Am J Ind Med. 2018. doi:10.1002/ajim.22872.
2015	Article	Not reported	study the association between farming and health outcome	Retrospective cohort	no	electronic health/medical records; agricultural census; hospital discharge	identify individuals; health event; socio-demographics; occupations	no	none	none	0	0	Adults	Overall, female, male	[1e4-1e5[	US	2000	2011	12	5	Injury; Accident at work	Landsteiner AM, McGovern PM, Alexander BH, Lindgren PG, Williams AN. Incidence Rates and Trend of Serious Farm-Related Injury in Minnesota, 2000-2011. J Agromedicine. 2015;20(4):419-426. doi:10.1080/1059924X.2015.1075449.
2024	Article	Not reported	study the association between farming and health outcome	Case-control study	yes	national certification database; insurance claims; electronic health/medical records	identify farmers; health event; socio-demographics; farming activities; exposure assessment	no	none	farming activity	2	0	Adults	Overall	[1000-1e4[	Taiwan	2010	2020	11	5	Health events	Wu WT, Chen JM, Chang YY, Lin SD, Chen ST, Hung YT. Assessing the effectiveness of mitigating pesticide-related disease risk among pesticide-spraying drone operators in Taiwan. Am J Ind Med. 2024;67(2):110-118. doi:10.1002/ajim.23551.
2018	Article	Not reported	study the association between farming and health outcome	Prospective cohort	no	electronic health/medical records	identify farmers; health event; socio-demographics	yes	interview; exposure assessment (questionnaires); socio-demographics and confounding factors (questionnaires); health data (questionnaires)	pesticide use; pesticide compounds	1	7	Adults	Overall	[1000-1e4[	Canada	2009	2009	1	10	Asthma; Respiratory disorder	Cherry N, Beach J, Senthilselvan A, Burstyn I. Pesticide Use and Asthma in Alberta Grain Farmers. Int J Environ Res Public Health. 2018;15(3):526. doi:10.3390/ijerph15030526.
2018	Article	45 and Up Study	study the association between farming and health outcome	Retrospective cohort	no	cancer registry; electronic health/medical records	identify farmers; health event; socio-demographics	yes	socio-demographics and confounding factors (questionnaires); exposure assessment (questionnaires); health data (questionnaires)	being a farmer	0	0	Adults	Overall	[1e5-1e6[	Australia	2006	2009	4	10	Cancer; Prostate cancer; Breast cancer; Colorectal cancer	Depczynski J, Dobbins T, Armstrong B, Lower T. Stage of diagnosis of prostate, breast and colorectal cancer in farm residents compared with other rural and urban residents in New South Wales. Aust J Rural Health. 2018;26(1):56-62. doi:10.1111/ajr.12392.
1997	Article	Not reported	study the association between farming and health outcome	Retrospective cohort	yes	cancer registry; farm registry; insurance claims; population registry	identify farmers; health event; socio-demographics; farming activities; exposure assessment	no	none	farming activity	10	0	Adults	Overall, female, male	[1e5-1e6[	Finland	1979	1993	15	5	Cancer; Lip cancer; Esophagus cancer; Stomach cancer; Small instestine cancer; Colon cancer; Rectum cancer; Liver cancer; Gallbladder, bile ducts cancer; Pancreas cancer; Gastrointestinal cancer; Nose, nasal sinuses cancer; Larynx cancer; Lung, bronchus cancer; Mesothelioma; Breast cancer; Cervix uteri cancer; Corpus uteri cancer; Ovary cancer; Prostate cancer; Testis cancer; Kidney cancer; Bladd…	Pukkala E, Notkola V. Cancer incidence among Finnish farmers, 1979-93. Cancer Causes Control. 1997;8(1):25-33. doi:10.1023/a:1018474919807.
2011	Article	Phytoner	study the association between farming and health outcome	Prospective cohort	no	MSA; insurance claims; electronic health/medical records	identify farmers; health event; socio-demographics	yes	interview; clinical examination; exposure assessment (questionnaires); socio-demographics and confounding factors (questionnaires); health data (questionnaires)	pesticide use	1	0	Adults	Overall, female, male	[100-1000[	France	1997	2003	7	9	Neurodegenerative disease; Neuro-behavioural effects	Baldi I, Gruber A, Rondeau V, Lebailly P, Brochard P, Fabrigoule C. Neurobehavioral effects of long-term exposure to pesticides: results from the 4-year follow-up of the PHYTONER study. Occup Environ Med. 2011;68(2):108-115. doi:10.1136/oem.2009.047811.
2019	Article	Not reported	study the association between farming and health outcome	Cross-sectional study	yes	electronic health/medical records; hospital discharge	identify farmers; health event; socio-demographics	no	none	being a farmer	0	0	Adults	Overall, female, male	[1000-1e4[	US	2012	2012	1	8	Injury; Accident at work	Damroth K, Damroth R, Chaudhary A, et al. Farm Injuries: Animal Most Common, Machinery Most Lethal: An NTDB Study. Am Surg. 2019;85(7):752-756. doi:10.1177/000313481908500.
2004	Article	CAISP (Canadian Agricultural Injury Surveillance Program)	study the association between farming and health outcome	Retrospective cohort	yes	electronic health/medical records; hospital discharge	identify farmers; health event; socio-demographics	no	none	being a farmer	0	0	Adults	Overall, female, male	[1000-1e4[	Canada	1990	1996	7	9	Injury; Accident at work	Dimich-Ward H, Guernsey JR, Pickett W, Rennie D, Hartling L, Brison RJ. Gender differences in the occurrence of farm related injuries. Occup Environ Med. 2004;61(1):52-56.
2014	Article	Not reported	study the association between farming and health outcome	Retrospective cohort	yes	occupational databanks; employment census	identify farmers; farming activities; health event; socio-demographics; exposure assessment	no	none	farming activity	2	0	Adults	Overall	[1e5-1e6[	US	2011	2011	1	4	Injury; Accident at work	Leigh JP, Du J, McCurdy SA. An estimate of the U.S. government's undercount of nonfatal occupational injuries and illnesses in agriculture. Ann Epidemiol. 2014;24(4):254-259. doi:10.1016/j.annepidem.2014.01.006.
2011	Article	Not reported	study the association between farming and health outcome	Cross-sectional study	no	electronic health/medical records; agricultural census; hospital discharge	identify farmers; health event; socio-demographics	yes	socio-demographics and confounding factors (questionnaires); health data (questionnaires)	being a farmer	0	0	Children; Adults	Overall	[1e4-1e5[	US	2007	2007	1	5	Injury; Accident at work	Earle-Richardson GB, Jenkins PL, Scott EE, May JJ. Improving agricultural injury surveillance: a comparison of incidence and type of injury event among three data sources. Am J Ind Med. 2011;54(8):586-596. doi:10.1002/ajim.20960.
2011	Article	Not reported	study the association between farming and health outcome	Case-control study	no	electronic health/medical records	identify individuals; health event; socio-demographics	yes	interview; exposure assessment (questionnaires); socio-demographics and confounding factors (questionnaires); health data (questionnaires)	pesticide use; pesticide compounds	0	7	Adults	Overall	[100-1000[	Canada	1995	2002	8	10	Neurodegenerative disease; Parkinson's disease	Rugbjerg K, Harris MA, Shen H, Marion SA, Tsui JK, Teschke K. Pesticide exposure and risk of Parkinson's disease--a population-based case-control study evaluating the potential for recall bias. Scand J Work Environ Health. 2011;37(5):427-436. doi:10.5271/sjweh.3142.
2000	Article	Not reported	study the association between farming and health outcome	Retrospective cohort	yes	agricultural census; population registry; cancer registry; birth registry; climate data	identify farmers; health event; socio-demographics; exposure assessment; climate data	no	none	pesticide use	0	0	Adults	Overall, female, male	[100-1000[	Norway	1973	1991	19	10	Cancer; Hormone-dependent cancer; Reproductive disorders	Kristensen P, Andersen A, Irgens LM. Hormone-dependent cancer and adverse reproductive outcomes in farmers' families--effects of climatic conditions favoring fungal growth in grain. Scand J Work Environ Health. 2000;26(4):331-337. doi:10.5271/sjweh.550.
1996	Article	Not reported	study the association between farming and health outcome	Retrospective cohort	yes	cancer registry; agricultural census; population register	identify farmers; health event; socio-demographics; farming activities; exposure assessment	no	none	farming activity	4	0	Children; Adults	Male	[1e5-1e6[	Norway	1965	1991	27	6	Cancer; Testicular cancer	Kristensen P, Andersen A, Irgens LM, Bye AS, Vagstad N. Testicular cancer and parental use of fertilizers in agriculture. Cancer Epidemiol Biomarkers Prev. 1996;5(1):3-9.
1992	Article	Not reported	study the association between farming and health outcome	Retrospective cohort	yes	agricultural census; population registry; mortality registry; cancer registry	identify farmers; health event; socio-demographics; exposure assessment; farming activities	no	none	farming activity; pesticide use	3	0	Adults	Male	[1e5-1e6[	Canada	1971	1987	17	6	Cancer; CNS cancer	Morrison HI, Semenciw RM, Morison D, Magwood S, Mao Y. Brain cancer and farming in western Canada. Neuroepidemiology. 1992;11(4-6):267-276. doi:10.1159/000110940.
1993	Article	Not reported	study the association between farming and health outcome	Retrospective cohort	no	agricultural census; population register; employment census; mortality register	identify farmers; health event; socio-demographics; exposure assessment; farming activities	no	none	farming activity; pesticide use	7	0	Adults	Male	[1e5-1e6[	Canada	1971	1987	17	7	Cancer; Mortality; Prostate cancer	Morrison H, Savitz D, Semenciw R, et al. Farming and prostate cancer mortality. Am J Epidemiol. 1993;137(3):270-280. doi:10.1093/oxfordjournals.aje.a116674.
2021	Article	Not reported	study the association between farming and health outcome	Retrospective cohort	yes	health statistics; climate data; electronic health/medical records	identify farmers; health event; socio-demographics	no	none	being a farmer	0	0	Adults	Overall	Not reported	US	2012	2018	7	4	Mental health; Suicide; Mortality	Odabasi S, Hartarska V. Farmer Suicides: Effects of Socio-Economic, Climate, and Mental Health Factors. J Ment Health Policy Econ. 2021;24(2):61-71.
2012	Article	Not reported	study the association between farming and health outcome	Prospective cohort	no	electronic health/medical records; hospital discharge	identify farmers; health event; socio-demographics	yes	interview; exposure assessment (questionnaires); socio-demographics and confounding factors (questionnaires); health data (questionnaires)	pesticide compounds	0	7	Adults	Overall	[1000-1e4[	Canada	1983	2009	27	4	Mental health	Cherry N, Burstyn I, Beach J, Senthilselvan A. Mental health in Alberta grain farmers using pesticides over many years. Occup Med (Lond). 2012;62(6):400-406. doi:10.1093/occmed/kqs136.
2021	Article	ToxoCamp	study the association between farming and health outcome	Prospective cohort	no	electronic health/medical records; hospital discharge	identify farmers	yes	blood samples from animals; exposure assessment (questionnaires)	none	0	0	Children; Adults	Overall	Not reported	Italy	2019	2020	2	2	Toxoplasmosis; Infectious disease	Pepe P, Bosco A, Capuano F, et al. Towards an Integrated Approach for Monitoring Toxoplasmosis in Southern Italy. Animals (Basel). 2021;11(7):1949. doi:10.3390/ani11071949.
2001	Article	Monica/Kora study Augsburg	study the association between farming and health outcome	Cross-sectional study	no	population register	identify individuals	yes	clinical examination; interview; blood sample; exposure assessment (questionnaires); socio-demographics and confounding factors (questionnaires); health data (questionnaires)	being a farmer	0	0	Adults	Overall, female, male	[1000-1e4[	Germany	1994	1995	2	7	Allergy; Respiratory disorder	Filipiak B, Heinrich J, Schäfer T, Ring J, Wichmann HE. Farming, rural lifestyle and atopy in adults from southern Germany--results from the MONICA/KORA study Augsburg. Clin Exp Allergy. 2001;31(12):1829-1838. doi:10.1046/j.1365-2222.2001.01246.x.
2002	Article	Not reported	study the association between farming and health outcome	Retrospective cohort	yes	occupational disease register; population register; electronic health/medical records; insurance claims	identify farmers; health event; socio-demographics; farming activities	no	none	farming activity	2	0	Adults	Overall, female, male	[1000-1e4[	Finland	1988	2000	13	3	Asthma; Respiratory disorder	Karjalainen A, Martikainen R, Klaukka T. The risk of asthma among Finnish patients with farmer's lung. Int Arch Occup Environ Health. 2002;75(8):587-590. doi:10.1007/s00420-002-0365-x.
2016	Article	Not reported	study the association between farming and health outcome	Cross-sectional study	yes	MSA; insurance claims; electronic health/medical records; mortality register	identify farmers; health event; socio-demographics; farming activities; exposure assessment	no	none	farming activity	20	0	Adults	Overall, female, male	[1e5-1e6[	France	2007	2009	3	8	Mental health; Suicide; Mortality	Bossard C, Santin G, Guseva Canu I. Suicide Among Farmers in France: Occupational Factors and Recent Trends. J Agromedicine. 2016;21(4):310-315. doi:10.1080/1059924X.2016.1211052.
2020	Article	Not reported	study the association between farming and health outcome	Retrospective cohort	yes	MSA; insurance claims; mortality register	identify farmers; health event; socio-demographics; farming activities; exposure assessment	no	none	farming activity	7	0	Adults	Overall	> 1e6	France	2007	2013	7	8	Mental health; Suicide; Mortality	Klingelschmidt J, Chastang JF, Khireddine-Medouni I, Chérié-Challine L, Niedhammer I. Occupational factors associated with suicide among French employees from the special agricultural social security scheme (MSA) working between 2007 and 2013. Rev Epidemiol Sante Publique. 2020;68(1):1-8. doi:10.1016/j.respe.2019.09.008
2013	Article	Not reported	study the association between farming and health outcome	Retrospective cohort	yes	insurance claims	identify farmers; health event; socio-demographics; farming activities; exposure assessment	no	none	farming activity	23	0	Adults	Overall, female, male	[1e4-1e5[	Finland	1982	2008	27	6	Injury; Occupational diseases; Accident at work	Karttunen JP, Rautiainen RH. Distribution and characteristics of occupational injuries and diseases among farmers: a retrospective analysis of workers' compensation claims. Am J Ind Med. 2013;56(8):856-869. doi:10.1002/ajim.22194.
2019	Article	Not reported	study the association between farming and health outcome	Ecological study	no	electronic health/medical records; climate data; pesticide use records; water quality data	identify farmers; health event; socio-demographics	no	none	being a farmer	0	0	Adults	Overall	[1e5-1e6[	US	2009	2017	9	3	Chronic kidney disease	Wilke RA, Qamar M, Lupu RA, Gu S, Zhao J. Chronic Kidney Disease in Agricultural Communities. Am J Med. 2019;132(10):e727-e732. doi:10.1016/j.amjmed.2019.03.036.
2023	Article	Not reported	study the association between farming and health outcome	Case-control study; Ecological study	no	insurance claims; electronic health/medical records; agricultural census	identify farmers; health event; socio-demographics; occupations; crops; exposure assessment	no	none	pesticide use	0	0	Adults	Overall	> 1e6	Taiwan	2001	2016	16	8	Occular disorder; Infectious disease; Injury; Falls; Occupational diseases; Musculoskeletal disorder	Wang CC, Lin GL, Lin YJ, Chen WL, Wu WT. Occupational health surveillance and detection of emerging occupational diseases among Taiwan farmers, through analysis of national-based farmers' and medico-administrative databases. Am J Ind Med. 2023;66(1):85-93. doi:10.1002/ajim.23443.
2010	Article	Australian Pesticide Exposed Workers cohort	study the association between farming and health outcome	Prospective cohort	no	cancer registry; mortality registry; occupational records	identify farmers; health event; socio-demographics; occupations	yes	exposure assessment (questionnaires)	pesticide use	0	0	Adults	Overall, female, male	[1e4-1e5[	Australia	1983	2004	22	7	Mortality; Cancer; Mental health; Suicide; Respiratory disorders; Asthma; COPD; Cardiovascular disorder; Diabetes; Injury; Falls; Esophagus cancer; Stomach cancer; Lip, oral cavity, and pharynx cancer; Colorectal cancer; Liver cancer; Gallbladder cancer; Pancreas cancer; Larynx cancer; Trachea, bronchus, and lung cancer; Melanoma; Mesothelioma; Prostate cancer; Connective and other soft tissue ca…	MacFarlane E, Benke G, Del Monaco A, Sim MR. Causes of death and incidence of cancer in a cohort of Australian pesticide-exposed workers. Ann Epidemiol. 2010;20(4):273-280. doi:10.1016/j.annepidem.2010.01.004.
2015	Article	Not reported	study the association between farming and health outcome	Case-control study	no	MSA; insurance claims; electronic health/medical record	identify farmers; health event; socio-demographics	yes	exposure assessment (questionnaires); interview; clinical examination; socio-demographics and confounding factors (questionnaires); health data (questionnaires)	pesticide use; farming activity; pesticide compounds	9	3	Adults	Male	[100-1000[	France	2006	2007	2	9	Neurodegenerative disease; Parkinson's disease	Moisan F, Spinosi J, Delabre L, et al. Association of Parkinson's Disease and Its Subtypes with Agricultural Pesticide Exposures in Men: A Case-Control Study in France. Environ Health Perspect. 2015;123(11):1123-1129. doi:10.1289/ehp.1307970.
2019	Article	Not reported	study the association between farming and health outcome	Retrospective cohort	yes	MSA; insurance claims; electronic health/medical record	identify farmers; health event; socio-demographics; occupations; farming activities; economic data	no	none	farming activity	1	0	Adults	Overall	[1000-1e4[	France	2011	2015	5	5	Injury; Occupational diseases; Accident at work; Musculoskeletal disorder; Infectious disease	Perron D. Accident at work and occupational diseases for the foresters. Sante Publique. 2019;S1(HS):43-49. doi:10.3917/spub.190.0043
2021	Article	Not reported	study the association between farming and health outcome	Ecological study	no	cancer registry; population register	identify farmers; health event; socio-demographics; occupations	no	none	being a farmer	0	0	Adults	Overall, female, male	[1000-1e4[	Poland	2004	2013	10	9	Cancer; Melanoma	Tukiendorf A, Kamińska-Winciorek G, Lancé MD, et al. Recent Malignant Melanoma Epidemiology in Upper Silesia, Poland. A Decade-Long Study Focusing on the Agricultural Sector. Int J Environ Res Public Health. 2021;18(20):10863. doi:10.3390/ijerph182010863
2005	Article	AHS (Agricultural Health Study)	study the association between farming and health outcome	Prospective cohort	no	cancer registry; mortality registry; population registry	identify farmers' spouses; health event; socio-demographics	yes	exposure assessment (questionnaires); socio-demographics and confounding factors (questionnaires); health data (questionnaires)	being a farmer's wife; pesticide compounds; pesticide use	0	50	Adults	Female	[1e4-1e5[	US	1993	2000	8	6	Cancer; Breast cancer	Engel LS, Hill DA, Hoppin JA, et al. Pesticide use and breast cancer risk among farmers' wives in the agricultural health study. Am J Epidemiol. 2005;161(2):121-135. doi:10.1093/aje/kwi022.
2004	Article	AHS (Agricultural Health Study)	study the association between farming and health outcome	Prospective cohort	no	cancer registry; mortality registry; pesticide registration records; population register	identify farmers; health event; socio-demographics	yes	exposure assessment (questionnaires); socio-demographics and confounding factors (questionnaires); health data (questionnaires)	pesticide use; pesticide compounds; farming activity	24	50	Adults	Overall	[1e4-1e5[	US	1993	2001	9	4	Cancer; Lung cancer; Mortality	Alavanja MC, Dosemeci M, Samanic C, et al. Pesticides and lung cancer risk in the agricultural health study cohort. Am J Epidemiol. 2004;160(9):876-885. doi:10.1093/aje/kwh290
2017	Article	AHS (Agricultural Health Study)	study the association between farming and health outcome	Prospective cohort	no	cancer registry; mortality registry	identify farmers' spouses; health event; socio-demographics	yes	exposure assessment (questionnaires); socio-demographics and confounding factors (questionnaires); health data (questionnaires)	being a farmer's wife; pesticide compounds; pesticide use	0	7	Adults	Female	[1e4-1e5[	US	1993	2013	21	5	Cancer; Bladder cancer; Colon cancer; Brain cancer; Kidney cancer; Lung cancer; Melanoma; Pancreas cancer; Rectum cancer; Stomach cancer; Thyroid cancer; Multiple myeloma; Non-Hodgkin lymphoma; Myeloid leukemia; Breast cancer; Ovarian cancer; Uterine cancer	Louis LM, Lerro CC, Friesen MC, et al. A prospective study of cancer risk among Agricultural Health Study farm spouses associated with personal use of organochlorine insecticides. Environ Health. 2017;16(1):95. doi:10.1186/s12940-017-0298-1.
2006	Article	AHS (Agricultural Health Study)	study the association between farming and health outcome	Prospective cohort	no	cancer registry; mortality registry	identify farmers; health event; socio-demographics	yes	exposure assessment (questionnaires); socio-demographics and confounding factors (questionnaires); health data (questionnaires)	pesticide compounds; pesticide use	0	1	Adults	Male	[1e4-1e5[	US	1993	2002	10	5	Cancer; Colon cancer; Lung cancer; Prostate cancer; Bladder cancer; Melanoma; Non-Hodgkin lymphoma	Samanic C, Rusiecki J, Dosemeci M, et al. Cancer incidence among pesticide applicators exposed to dicamba in the agricultural health study. Environ Health Perspect. 2006;114(10):1521-1526. doi:10.1289/ehp.9204.
2014	Article	AHS (Agricultural Health Study)	study the association between farming and health outcome	Prospective cohort; Ecological study	no	cancer registry; mortality registry; pesticide registration records; population register; satellite data; air quality data	identify farmers; health event; socio-demographics; identify farmers' spouses; exposure assessment	yes	exposure assessment (questionnaires); socio-demographics and confounding factors (questionnaires); health data (questionnaires)	being a farmer	0	0	Adults	Overall, female, male	[1e4-1e5[	US	1993	2009	17	6	Mortality; Cardiovascular disorder	Weichenthal S, Villeneuve PJ, Burnett RT, et al. Long-term exposure to fine particulate matter: association with nonaccidental and cardiovascular mortality in the agricultural health study cohort. Environ Health Perspect. 2014;122(6):609-615. doi:10.1289/ehp.1307277
2003	Article	AHS (Agricultural Health Study)	study the association between farming and health outcome	Prospective cohort	no	cancer registry; mortality registry; pesticide registration records; population register	identify farmers; health event; socio-demographics	yes	exposure assessment (questionnaires); socio-demographics and confounding factors (questionnaires); health data (questionnaires)	pesticide use; pesticide compounds	0	45	Adults	Male	[1e4-1e5[	US	1993	1999	7	5	Cancer; Prostate cancer	Alavanja MC, Samanic C, Dosemeci M, et al. Use of agricultural pesticides and prostate cancer risk in the Agricultural Health Study cohort. Am J Epidemiol. 2003;157(9):800-814. doi:10.1093/aje/kwg040
2010	Article	AHS (Agricultural Health Study)	study the association between farming and health outcome	Prospective cohort	no	cancer registry; mortality registry; pesticide registration records; population register	identify farmers; health event; socio-demographics	yes	exposure assessment (questionnaires); socio-demographics and confounding factors (questionnaires); health data (questionnaires)	pesticide compounds; farming activity	2	1	Adults	Male	[1e4-1e5[	US	1993	2005	13	6	Cancer; Prostate cancer; Lung cancer; Colorectal cancer; Lymphohematopoietic cancer	Christensen CH, Platz EA, Andreotti G, et al. Coumaphos exposure and incident cancer among male participants in the Agricultural Health Study (AHS). Environ Health Perspect. 2010;118(1):92-96. doi:10.1289/ehp.0800446.
2017	Article	AHS (Agricultural Health Study)	study the association between farming and health outcome	Prospective cohort	no	cancer registry; mortality registry; pesticide exposure measurement database	identify farmers' spouses; health event; socio-demographics	yes	exposure assessment (questionnaires); socio-demographics and confounding factors (questionnaires); health data (questionnaires)	being a farmer's wife; pesticide compounds; pesticide use	0	50	Adults	Female	[1e4-1e5[	US	1993	2011	19	7	Cancer; Breast cancer	Engel LS, Werder E, Satagopan J, et al. Insecticide Use and Breast Cancer Risk among Farmers' Wives in the Agricultural Health Study. Environ Health Perspect. 2017;125(9):097002. doi:10.1289/EHP1295
2007	Article	AHS (Agricultural Health Study)	study the association between farming and health outcome	Prospective cohort	no	cancer registry; mortality registry; pesticide registration records; population register	identify farmers; health event; socio-demographics	yes	exposure assessment (questionnaires); socio-demographics and confounding factors (questionnaires); health data (questionnaires)	pesticide use; pesticide compounds	0	50	Adults	Male	[1e4-1e5[	US	1993	2002	10	6	Cancer; Colorectal cancer; Colon cancer; Rectum cancer	Lee WJ, Sandler DP, Blair A, Samanic C, Cross AJ, Alavanja MC. Pesticide use and colorectal cancer risk in the Agricultural Health Study. Int J Cancer. 2007;121(2):339-346. doi:10.1002/ijc.22635
2023	Article	AHS (Agricultural Health Study)	study the association between farming and health outcome	Case-control study	no	cancer registry	identify farmers; health event; socio-demographics	yes	exposure assessment (questionnaires); socio-demographics and confounding factors (questionnaires); health data (questionnaires)	pesticide use; pesticide compounds	0	2	Adults	Male	[1e4-1e5[	US	1993	2017	25	7	Cancer; Prostate cancer	Sadeghi H, Lynch CF, Field WR, et al. Dietary omega-6/omega-3 fatty acids and risk of prostate cancer; Is there any potential interaction by organophosphate insecticides among the agricultural health study population. Cancer Epidemiol. 2023;85:102410. doi:10.1016/j.canep.2023.102410
2013	Article	AHS (Agricultural Health Study)	study the association between farming and health outcome	Prospective cohort	no	mortality registry	identify farmers; health event; socio-demographics	yes	exposure assessment (questionnaires); socio-demographics and confounding factors (questionnaires); health data (questionnaires)	pesticide use; pesticide compounds; farming activity	7	49	Adults	Male	[1e4-1e5[	US	1993	2008	16	6	Injury; Mortality; Accident at work	Waggoner JK, Henneberger PK, Kullman GJ, et al. Pesticide use and fatal injury among farmers in the Agricultural Health Study. Int Arch Occup Environ Health. 2013;86(2):177-187. doi:10.1007/s00420-012-0752-x
2012	Article	AMI (Aging Multidisciplinary Investigation) cohort	study the association between farming and health outcome	Prospective cohort	no	MSA; insurance claims	identify farmers; socio-demographics	yes	interview; socio-demographics and confounding factors (questionnaires); health data (questionnaires); exposure assessment (questionnaires); blood samples; neuro-imaging	being a farmer	0	0	Adults	Overall	[1000-1e4[	France	2007	2011	5	2	Neurodegenerative disease; Parkinson's disease; Dementia; Mental health; Depression; Cancer; Respiratory disorder; Cardiovascular risk; Diabetes; Anxiety; Ocular disorder; Disability; Frailty; Quality of life	Pérès K, Matharan F, Allard M, et al. Health and aging in elderly farmers: the AMI cohort. BMC Public Health. 2012;12:558. doi:10.1186/1471-2458-12-558.
2003	Article	UFW (United Farm Workers of America)	study the association between farming and health outcome	Case-control study	no	cancer registry; pesticide use records; employment census	identify farmers; health event; socio-demographics; exposure assessment; farming activities	no	none	farming activity; pesticide use; pesticide compounds	6	16	Adults	Male	[100-1000[	US	1988	1999	12	5	Cancer; Prostate cancer	Mills PK, Yang R. Prostate cancer risk in California farm workers. J Occup Environ Med. 2003;45(3):249-258. doi:10.1097/01.jom.0000058339.05741.0c.
2007	Article	UFW (United Farm Workers of America)	study the association between farming and health outcome	Case-control study	no	cancer registry; pesticide use records; mortality register; employment census	identify farmers; health event; socio-demographics; exposure assessment; farming activities	no	none	farming activity; pesticide use; pesticide compounds	6	14	Adults	Overall, female, male	[100-1000[	US	1988	2003	16	5	Cancer; Gastric cancer	Mills PK, Yang RC. Agricultural exposures and gastric cancer risk in Hispanic farm workers in California. Environ Res. 2007;104(2):282-289. doi:10.1016/j.envres.2006.11.008.
2001	Article	UFW (United Farm Workers of America)	study the association between farming and health outcome	Retrospective cohort	no	cancer registry; pesticide use records; mortality register; employment census	identify farmers; health event; socio-demographics	no	none	being a farmer	0	0	Adults	Overall, female, male	[100-1000[	US	1987	1997	11	5	Cancer; Brain cancer; Breast cancer; Colon cancer; Hodgkin lymphoma; Kidney cancer; Larynx cancer; Leukemia; Liver cancer; Lung and bronchus cancer; Melanoma; Multiple myeloma; Non-Hodgkin lymphoma; Ovary cancer; Pancreas cancer; Prostate cancer; Rectum cancer; Testis cancer; Thyroid cancer; Bladder cancer; Uterine cervix cancer; Uterine corpus cancer	Mills PK, Kwong S. Cancer incidence in the United Farmworkers of America (UFW), 1987-1997. Am J Ind Med. 2001;40(5):596-603. doi:10.1002/ajim.1125
1998	Article	Not reported	study the association between farming and health outcome	Retrospective cohort	no	pesticide registration records; cancer registry	identify farmers; health event; socio-demographics; exposure assessment	no	none	pesticide use	0	0	Adults	Male	[1e4-1e5[	Sweden	1965	1991	27	8	Cancer; Prostate cancer	Dich J, Wiklund K. Prostate cancer in pesticide applicators in Swedish agriculture. Prostate. 1998;34(2):100-112. doi:10.1002/(sici)1097-0045(19980201)34:2<100::aid-pros4>3.0.co;2-o
2021	Article	Not reported	study the association between farming and health outcome	Retrospective cohort	yes	mortality registry; population register	identify farmers; health event; socio-demographics; occupations; exposure assessment	no	none	pesticide use; being a farmer	0	0	Adults	Overall, female, male	> 1e6	Italy	2011	2017	7	5	Mortality; Mental health; Suicide	Alicandro G, Grande E, Sebastiani G, Violante FS, La Vecchia C, Frova L. Mortality from suicide among agricultural, fishery, forestry and hunting workers in Italy and the contribution of work-related factors. Occup Environ Med. 2021;78(2):117-124. doi:10.1136/oemed-2020-106743
2018	Article	NAWS (National Agricultural Workers Survey)	study the association between farming and health outcome	Retrospective cohort	yes	employment census	identify farmers; health event; socio-demographics; occupations	yes	interview; socio-demographics and confounding factors (questionnaires); health data (questionnaires)	farming activity	1	0	Adults	Overall, female, male	[1e4-1e5[	US	2000	2012	13	7	Tuberculosis; Infectious disease	Medel-Herrero A, Martínez-López B, Silva-Del-Rio N, Pires AF, Edmondson A, Schenker M. Tuberculosis Prevalence Among US Crop-Workers, 2000 to 2012: Trends and Contributing Factors. J Occup Environ Med. 2018;60(7):603-611. doi:10.1097/JOM.0000000000001257.
2022	Article	NAWS (National Agricultural Workers Survey)	study the association between farming and health outcome	Retrospective cohort	no	employment census	identify farmers; health event; socio-demographics; occupations	yes	interview; socio-demographics and confounding factors (questionnaires); health data (questionnaires)	being a farmer	0	0	Adults	Overall, female, male	[1000-1e4[	US	2013	2016	4	7	Asthma; Respiratory disorder; Diabetes; High blood pressure; Cardiovascular disorder	Soto S, Yoder AM, Nuño T, Aceves B, Sepulveda R, Rosales CB. Health conditions among farmworkers in the Southwest: An analysis of the National Agricultural Workers Survey. Front Public Health. 2022;10:962085. doi:10.3389/fpubh.2022.962085
1997	Article	Not reported	study the association between farming and health outcome	Retrospective cohort	yes	electronic health/medical record; mortality register; exposure database; hospital discharge	identify farmers; health event; socio-demographics; exposure assessment	no	none	pesticide use; pesticide compounds	0	4	Adults	Overall	[1e5-1e6[	US	1985	1990	6	8	Mortality; Suicide; Mental health; poisoning	Klein-Schwartz W, Smith GS. Agricultural and horticultural chemical poisonings: mortality and morbidity in the United States. Ann Emerg Med. 1997;29(2):232-238. doi:10.1016/s0196-0644(97)70274-9
2021	Article	Not reported	study the association between farming and health outcome	Retrospective cohort	no	electronic health/medical record; hospital discharge	identify farmers; health event; socio-demographics	no	none	being a farmer	0	0	Adults	Overall	[1e5-1e6[	US	2008	2016	9	6	Injury; Accident at work	Scott E, Hirabayashi L, Levenstein A, Krupa N, Jenkins P. The development of a machine learning algorithm to identify occupational injuries in agriculture using pre-hospital care reports. Health Inf Sci Syst. 2021;9(1):31. doi:10.1007/s13755-021-00161-9
2016	Article	Not reported	study the association between farming and health outcome	Retrospective cohort	no	electronic health/medical record; insurance claims; hospital discharge	identify farmers; health event; socio-demographics	no	none	being a farmer	0	0	Adults	Overall	[100-1000[	Greece	2013	2015	3	2	Cancer; Melanoma	Apalla Z, Lallas A, Sotiriou E, et al. Farmers develop more aggressive histologic subtypes of basal cell carcinoma. Experience from a Tertiary Hospital in Northern Greece. J Eur Acad Dermatol Venereol. 2016;30 Suppl 3:17-20. doi:10.1111/jdv.13605
2009	Article	Not reported	study the association between farming and health outcome	Case-control study	no	insurance claims	identify farmers; health event; socio-demographics; farming activities	no	none	being a farmer; farming activity	11	0	Adults	Overall	[1e4-1e5[	US	1992	2004	13	6	Injury; Accident at work; Musculoskeletal disorder	Douphrate DI, Rosecrance JC, Reynolds SJ, Stallones L, Gilkey DP. Tractor-related injuries: an analysis of workers' compensation data. J Agromedicine. 2009;14(2):198-205. doi:10.1080/10599240902773215
2016	Article	Not reported	study the association between farming and health outcome	Cross-sectional study	yes	insurance claims	identify farmers; health event	yes	interview; socio-demographics and confounding factors (questionnaires); exposure assessment (questionnaires)	farming activity	6	0	Adults	Overall	[100-1000[	South Korea	2005	2007	3	10	Injury; Accident at work	Kim H, Lee K, Räsänen K. Agricultural injuries in Korea and errors in systems of safety. Ann Agric Environ Med. 2016;23(3):432-436. doi:10.5604/12321966.1219182
2017	Article	45 and Up Study	study the association between farming and health outcome	Retrospective cohort	no	electronic health/medical record; population register; birth registry; mortality registry; geographic data; hospital discharge	identify farmers; health event; socio-demographics	no	none	being a farmer	0	0	Children; Adults	Female, Male	[1e5-1e6[	Australia	2010	2014	5	4	Injury; Accident at work; Mortality	Lower T, Mitchell RJ. Farm injury hospitalisations in New South Wales (2010 to 2014). Aust N Z J Public Health. 2017;41(4):388-393. doi:10.1111/1753-6405.12686
1994	Article	Not reported	study the association between farming and health outcome	Retrospective cohort	no	population register; employment census; mortality registry	identify farmers; health event; socio-demographics; exposure assessment	no	none	pesticide use; pesticide compounds	3	3	Adults	Male	[1e5-1e6[	Canada	1971	1987	17	8	Cancer; Leukemia; Mortality; Multiple myeloma; Hodgkin lymphoma; Non-Hodgkin lymphoma	Semenciw RM, Morrison HI, Morison D, Mao Y. Leukemia mortality and farming in the prairie provinces of Canada. Can J Public Health. 1994;85(3):208-211.
1993	Article	Not reported	study the association between farming and health outcome	Retrospective cohort	no	population register; employment census; mortality registry	identify farmers; health event; socio-demographics; exposure assessment	no	none	pesticide use; pesticide compounds	3	2	Adults	Male	[1e5-1e6[	Canada	1971	1987	17	7	Cancer; Leukemia; Mortality; Multiple myeloma; Hodgkin lymphoma; Non-Hodgkin lymphoma	Semenciw RM, Morrison HI, Riedel D, Wilkins K, Ritter L, Mao Y. Multiple myeloma mortality and agricultural practices in the Prairie provinces of Canada. J Occup Med. 1993;35(6):557-561. doi:10.1097/00043764-199306000-00010.
2021	Article	Not reported	study the association between farming and health outcome	Retrospective cohort	no	mortality registry; pesticide registration records; employment census	identify farmers; health event; socio-demographics; exposure assessment; farming activities	no	none	farming activity	1	0	Adults	Overall, Female, Male	[1000-1e4[	Italy	1984	2015	32	7	Cancer; Mortality; Pancreas cancer; Prostate cancer; Bladder cancer; Multiple myeloma; Digestive system and peritoneum cancer	Fabbri S, Piro S, Veraldi A, et al. Mortality and cancer risk in agricultural nursery workers: a cohort study in Tuscany Region (Central Italy). Epidemiol Prev. 2021;45(4):254-262. doi:10.19191/EP21.4.P254.081
2020	Article	AMI (Aging Multidisciplinary Investigation) cohort	study the association between gait speed and body mass index	Prospective cohort	no	MSA; insurance claims	identify farmers; socio-demographics	yes	interview; socio-demographics and confounding factors (questionnaires); health data (questionnaires); exposure assessment (questionnaires); blood samples; neuro-imaging; spatio-temporal gait parameters	being a farmer	0	0	Adults	Overall	[1000-1e4[	France	2007	2007	1	14	Body mass index; Gait speed; Disability; Mental health; Depression; Cognitive status	Tabue-Teguo M, Perès K, Simo N, et al. Gait speed and body mass index: Results from the AMI study. PLoS One. 2020;15(3):e0229979. doi:10.1371/journal.pone.0229979
2023	Article	Not reported	study the association between individual characteristics (e.g.; occupation; age; sex; SES) and health outcome	Cross-sectional study	no	electronic health/medical records	identify occupations; health event; socio-demographics	no	none	being a farmer	0	0	Adults; Children	Overall, female, male	> 1e6	India	2016	2022	7	2	Ocular disorder	Das AV, Bagga B, Joseph J. Clinical Profile and Demographic Distribution of Acanthamoeba Keratitis: An Electronic Medical Record-Driven Data Analytics from an Eye Care Network in India. Ocul Immunol Inflamm. 2023. doi:10.1080/09273948.2023.2199331.
2020	Article	Not reported	study the association between individual characteristics (e.g.; occupation; age; sex; SES) and health outcome	Cross-sectional study	no	electronic health/medical records	identify occupations; health event; socio-demographics	no	none	being a farmer	0	0	Adults; Children	Overall, female, male	> 1e6	India	2010	2019	10	2	Ocular disorder	Das AV, Podila S, Prashanthi GS, Basu S. Clinical profile of pterygium in patients seeking eye care in India: electronic medical records-driven big data analytics report III. Int Ophthalmol. 2020;40(6):1553-1563. doi:10.1007/s10792-020-01326-3.
2022	Article	Not reported	study the association between individual characteristics (e.g.; occupation; age; sex; SES) and health outcome	Cross-sectional study	no	electronic health/medical records	identify occupations; health event; socio-demographics	no	none	being a farmer	0	0	Adults; Children	Overall	[1000-1e4[	India	2016	2020	5	3	Ocular disorder	Das AV, Chaurasia S, Joseph J, Roy A, Das S, Fernandes M. Clinical profile and microbiological trends of therapeutic keratoplasty at a network of tertiary care ophthalmology centers in India. Int Ophthalmol. 2022;42(5):1391-1399. doi:10.1007/s10792-021-02127-y.
2021	Article	Not reported	study the association between individual characteristics (e.g.; occupation; age; sex; SES) and health outcome	Cross-sectional study	no	electronic health/medical records	identify occupations; health event; socio-demographics	no	none	being a farmer	0	0	Adults; Children	Overall, female, male	> 1e6	India	2010	2020	11	2	Ocular disorder	Rathi VM, Das AV, Mahajan M, Khanna RC. Demographics and clinical profile of patients with ocular Calotropis poisoning in India. Indian J Ophthalmol. 2021;69(9):2417-2420. doi:10.4103/ijo.IJO_3434_20.
2023	Article	Not reported	study the association between individual characteristics (e.g.; occupation; age; sex; SES) and health outcome	Cross-sectional study	no	electronic health/medical records; hospital discharge	identify occupations; health event; socio-demographics	no	none	being a farmer	0	0	Adults; Children	Overall	> 1e6	India	2010	2021	12	3	Ocular disorder	Das AV, Chaurasia S. Clinical demographic characteristics and ocular Co-morbidities associated with Secondary lipid keratopathy at a tertiary care center. Cont Lens Anterior Eye. 2023;46(3):101826. doi:10.1016/j.clae.2023.101826.
2010	Article	Not reported	study the association between individual characteristics (e.g.; occupation; age; sex; SES) and health outcome	Cross-sectional study	no	insurance claims; electronic health/medical records; hospital discharge	identify individuals; health event; socio-demographics	no	none	none	0	0	Adults	Overall	[1000-1e4[	France	2005	2005	1	6	Neurodegenerative disease; Multiple sclerosis	Sagnes-Raffy C, Gourraud PA, Hannon V, et al. La SEP en Haute-Garonne : une sous-estimation importante du nombre de cas [Multiple sclerosis in Haute-Garonne: an important underestimation of case numbers]. Rev Epidemiol Sante Publique. 2010;58(1):23-31. doi:10.1016/j.respe.2009.08.012.
2015	Article	Not reported	study the association between individual characteristics (e.g.; occupation; age; sex; SES) and health outcome	Retrospective cohort	no	electronic health/medical records; hospital discharge	identify individuals; occupations; health event; socio-demographics	no	none	being a farmer	0	0	Adults	Overall, female, male	[1000-1e4[	US	2005	2011	7	5	Injury; Accident at work	Gross N, Young T, Ramirez M, Leinenkugel K, Peek-Asa C. Characteristics of Work- and Non-work-Related Farm Injuries. J Rural Health. 2015;31(4):401-409. doi:10.1111/jrh.12121.
2019	Article	Not reported	study the association between individual characteristics (e.g.; occupation; age; sex; SES) and health outcome	Retrospective cohort	no	electronic health/medical records	identify individuals; health event; socio-demographics	no	none	none	0	0	Children	Overall	[100-1000[	US	2005	2015	11	5	Injury	Strotmeyer S, Koff A, Honeyman JN, Gaines BA. Injuries among Amish children: opportunities for prevention. Inj Epidemiol. 2019;6:49. doi:10.1186/s40621-019-0223-x.
1992	Article	Not reported	study the association between individual characteristics (e.g.; occupation; age; sex; SES) and health outcome	Case-control study	no	cancer registry; population register; mortality register	identify individuals; health event; socio-demographics	yes	interview; exposure assessment (questionnaires); socio-demographics and confounding factors (questionnaires); health data (questionnaires)	farming activity; being a farmer; pesticide compounds; pesticide use	8	4	Adults	Overall	[100-1000[	Sweden	1982	1986	5	7	Cancer; Multiple myeloma	Eriksson M, Karlsson M. Occupational and other environmental factors and multiple myeloma: a population based case-control study. Br J Ind Med. 1992;49(2):95-103. doi:10.1136/oem.49.2.95.
2000	Article	Not reported	study the association between individual characteristics (e.g.; occupation; age; sex; SES) and health outcome	Prospective cohort	yes	population register; electronic health/medical records; hospital discharge	identify individuals; health event; socio-demographics; occupations; farming activities; exposure assessment	no	none	being a farmer; farming activity	7	0	Adults	Male, female	> 1e6	Denmark	1981	1993	13	8	Neurodegenerative disease; Parkinson's disease	Tüchsen F, Jensen AA. Agricultural work and the risk of Parkinson's disease in Denmark, 1981-1993. Scand J Work Environ Health. 2000;26(4):359-362. doi:10.5271/sjweh.554.
2019	Article	Not reported	study the association between individual characteristics (e.g.; occupation; age; sex; SES) and health outcome	Retrospective cohort	yes	insurance claims; electronic health/medical records; hospital discharge	identify individuals; health event; socio-demographics; occupations	no	none	being a farmer	0	0	Adults	Overall, female, male	> 1e6	South Korea	2012	2015	4	5	Injury; Accident at work	Lim SS, Kim J, Won JU, Lee W, Kim Y, Yoon JH. Injury epidemiology of workers by age, sex and industrial classification using the medical claim data of National Health Insurance in South Korea, 2012-2015: a population-based retrospective study. BMJ Open. 2019;9(9):e029413. doi:10.1136/bmjopen-2019-029413
2010	Article	Not reported	study the association between individual characteristics (e.g.; occupation; age; sex; SES) and health outcome	Case-control study	yes	electronic health/medical records; population register	identify individuals; health event; socio-demographics; occupations	no	none	being a farmer	0	0	Adults	Overall	[1e4-1e5[	Sweden	1970	2003	34	8	Auto-immune disease; Vasculitis; Rheumatology disorder	Knight A, Sandin S, Askling J. Occupational risk factors for Wegener's granulomatosis: a case-control study. Ann Rheum Dis. 2010;69(4):737-740. doi:10.1136/ard.2009.107953.
2022	Article	Not reported	study the association between individual characteristics (e.g.; occupation; age; sex; SES) and health outcome	Retrospective cohort	no	electronic health/medical records	identify individuals; health event; socio-demographics; occupations	no	none	being a farmer	0	0	Adults	Overall	> 1e6	Spain	2020	2021	2	2	Infectious disease; SARS-Cov-2	Biarnés-Martínez M, Fàbregas M, Coma E, et al. SARS-CoV-2 infection in occupational settings in Catalonia. Rev Esp Salud Publica. 2022;96:e202205040.
2001	Article	Not reported	study the association between individual characteristics (e.g.; occupation; age; sex; SES) and health outcome	Retrospective cohort	yes	occupational disease register; population register; electronic health/medical records; insurance claims	identify individuals; health event; socio-demographics; occupations	no	none	being a farmer	0	0	Adults	Overall, female, male	[1e5-1e6[	Finland	1986	1998	13	4	Asthma; Respiratory disorder	Karjalainen A, Kurppa K, Martikainen R, Klaukka T, Karjalainen J. Work is related to a substantial portion of adult-onset asthma incidence in the Finnish population. Am J Respir Crit Care Med. 2001;164(4):565-568. doi:10.1164/ajrccm.164.4.2012146.
2020	Article	Not reported	study the association between individual characteristics (e.g.; occupation; age; sex; SES) and health outcome	Retrospective cohort	no	electronic health/medical record	identify individuals; health event; socio-demographics; occupations	no	none	being a farmer	0	0	Adults	Overall, female, male	[1000-1e4[	Australia	2014	2016	3	5	Injury; Falls; Accident at work	Holloway-Kew KL, Baker TR, Sajjad MA, et al. The epidemiology of emergency presentations for falls from height across Western Victoria, Australia. Australas Emerg Care. 2020;23(2):119-125. doi:10.1016/j.auec.2019.09.002.
2022	Article	Not reported	study the association between individual characteristics (e.g.; occupation; age; sex; SES) and health outcome	Retrospective cohort	no	electronic health/medical record; job-exposure matrix	identify individuals; health event; socio-demographics	yes	exposure assessment (questionnaires); socio-demographics and confounding factors (questionnaires)	being a farmer	0	0	Adults	Overall	[10-100[	Australia	2002	2017	16	6	Auto-immune disease; Vasculitis; Rheumatology disorder	Chung EYM, Risi D, Holt JL, et al. Retrospective study on the epidemiology of antineutrophil cytoplasmic autoantibodies-associated vasculitis in two Australian health districts. Intern Med J. 2022;52(4):605-613. doi:10.1111/imj.15098.
2020	Article	Not reported	study the association between individual characteristics (e.g.; occupation; age; sex; SES) and health outcome	Prospective cohort	no	electronic health/medical record; hospital discharge	identify individuals; health event	yes	clinical examination; interview; blood sample; exposure assessment (questionnaires); socio-demographics and confounding factors (questionnaires); health data (questionnaires)	being a farmer	0	0	Adults	Overall	[10-100[	Canada	2016	2017	1	4	Rheumatology disorder; Sarcoidosis	Vethanayagam D, Peters J, Saad E, et al. Sarcoidosis: a prospective observational cohort from Northern Alberta. Sarcoidosis Vasc Diffuse Lung Dis. 2020;37(4):e2020014. doi:10.36141/svdld.v37i4.8522.
2010	Article	Not reported	study the association between individual characteristics (e.g.; occupation; age; sex; SES) and health outcome	Ecological study	yes	insurance claims; electronic health/medical records; employment census; population register	identify individuals; health event; socio-demographics; occupations	no	none	being a farmer	0	0	Adults	Overall, female, male	> 1e6	France	2000	2002	3	9	Auto-immune disease; IBD	Nerich V, Monnet E, Weill A, et al. Fine-scale geographic variations of inflammatory bowel disease in France: correlation with socioeconomic and house equipment variables. Inflamm Bowel Dis. 2010;16(5):813-821. doi:10.1002/ibd.21122.
2011	Article	Cross-Canada Study of Pesticides and Health	study the association between individual characteristics (e.g.; occupation; age; sex; SES) and health outcome	Case-control study	no	insurance claims; electronic health/medical records; cancer registry; hospital discharge	identify individuals; health event; socio-demographics	yes	exposure assessment (questionnaires); socio-demographics and confounding factors (questionnaires); health data (questionnaires); interview	pesticide use; pesticide compounds	0	29	Adults	Male	[1000-1e4[	Canada	1991	1994	4	18	Cancer; Non-Hodgkin lymphoma	Hohenadel K, Harris SA, McLaughlin JR, et al. Exposure to multiple pesticides and risk of non-Hodgkin lymphoma in men from six Canadian provinces. Int J Environ Res Public Health. 2011;8(6):2320-2330. doi:10.3390/ijerph8062320.
2013	Article	Cross-Canada Study of Pesticides and Health	study the association between individual characteristics (e.g.; occupation; age; sex; SES) and health outcome	Case-control study	no	insurance claims; electronic health/medical records; cancer registry; hospital discharge	identify individuals; health event; socio-demographics	yes	exposure assessment (questionnaires); socio-demographics and confounding factors (questionnaires); health data (questionnaires); interview	pesticide use; pesticide compounds	0	64	Adults	Male	[1000-1e4[	Canada	1991	1994	4	20	Cancer; Hodgkin lymphoma	Navaranjan G, Hohenadel K, Blair A, et al. Exposures to multiple pesticides and the risk of Hodgkin lymphoma in Canadian men. Cancer Causes Control. 2013;24(9):1661-1673. doi:10.1007/s10552-013-0240-y.
1998	Article	Not reported	study the association between individual characteristics (e.g.; occupation; age; sex; SES) and health outcome	Case-control study	no	cancer registry; insurance claims	identify individuals; health event; socio-demographics	yes	exposure assessment (questionnaires); socio-demographics and confounding factors (questionnaires); interview	being a farmer; farming activity	3	0	Adults	Male	[1000-1e4[	US	1986	1989	4	10	Cancer; Prostate cancer; Pancreas cancer; Multiple myeloma; Esophagus cancer	Krstev S, Baris D, Stewart P, et al. Occupational risk factors and prostate cancer in U.S. blacks and whites. Am J Ind Med. 1998;34(5):421-430. doi:10.1002/(sici)1097-0274(199811)34:5<421::aid-ajim2>3.0.co;2-t.
2010	Article	Not reported	study the association between individual characteristics (e.g.; occupation; age; sex; SES) and health outcome	Retrospective cohort	yes	infectious disease registry; electronic health/medical records; occupational disease registry; population register; mortality registry; hospital discharge	identify individuals; health event; socio-demographics; occupations	yes	laboratory analytical data (questionnaires)	being a farmer	0	0	Adults	Overall, female, male	[1e4-1e5[	Finland	1995	2007	13	4	Infectious disease	Makary P, Kanerva M, Ollgren J, Virtanen MJ, Vapalahti O, Lyytikäinen O. Disease burden of Puumala virus infections, 1995-2008. Epidemiol Infect. 2010;138(10):1484-1492. doi:10.1017/S0950268810000087.
2019	Article	Occupational Disease Surveillance System	study the association between individual characteristics (e.g.; occupation; age; sex; SES) and health outcome	Retrospective cohort	no	cancer registry; occupational disease registry; insurance claims; electronic health/medical records	identify individuals; health event; socio-demographics; occupations	no	none	being a farmer	0	0	Adults	Male	> 1e6	Canada	1983	2015	33	5	Cancer; Prostate cancer	Sritharan J, MacLeod JS, McLeod CB, Peter A, Demers PA. Prostate cancer risk by occupation in the Occupational Disease Surveillance System (ODSS) in Ontario, Canada. Health Promot Chronic Dis Prev Can. 2019;39(5):178-186. doi:10.24095/hpcdp.39.5.02.
2018	Article	Not reported	study the association between individual characteristics (e.g.; occupation; age; sex; SES) and health outcome	Ecological study	yes	insurance claims; electronic health/medical records; employment census; occupational exposure census; population register	identify individuals; health event; socio-demographics; occupations	no	none	being a farmer; pesticide use	0	0	Adults	Overall	[1e5-1e6[	France	2010	2014	5	5	Neurodegenerative disease; Parkinson's disease	Vlaar T, Kab S, Schwaab Y, Fréry N, Elbaz A, Moisan F. Association of Parkinson's disease with industry sectors: a French nationwide incidence study. Eur J Epidemiol. 2018;33(11):1101-1111. doi:10.1007/s10654-018-0399-3.
2008	Article	Not reported	study the association between individual characteristics (e.g.; occupation; age; sex; SES) and health outcome	Retrospective cohort	yes	cancer registry; mortality registry; employment census; job-exposure matrix	identify individuals; health event; socio-demographics; occupations; exposure assessment; farming activities	no	none	being a farmer; pesticide use; farming activity	3	0	Adults	Overall, female, male	> 1e6	Sweden	1971	1989	19	20	Cancer; Multiple myeloma	Lope V, Pérez-Gómez B, Aragonés N, et al. Occupation, exposure to chemicals, sensitizing agents, and risk of multiple myeloma in Sweden. Cancer Epidemiol Biomarkers Prev. 2008;17(11):3123-3127. doi:10.1158/1055-9965.EPI-08-0343.
1992	Article	Not reported	study the association between individual characteristics (e.g.; occupation; age; sex; SES) and health outcome	Retrospective cohort	yes	cancer registry; employment census	identify individuals; health event; socio-demographics; occupations	no	none	being a farmer; pesticide compounds	0	1	Adults	Overall, female, male	> 1e6	Sweden	1979	1984	6	9	Cancer; Lymphoma; Multiple myeloma; Non-Hodgkin’s lymphoma; Hodgkin’s lymphoma	Eriksson M, Hardell L, Malker H, Weiner J. Malignant lymphoproliferative diseases in occupations with potential exposure to phenoxyacetic acids or dioxins: a register-based study. Am J Ind Med. 1992;22(3):305-312. doi:10.1002/ajim.4700220304.
2023	Article	Not reported	study the association between individual characteristics (e.g.; occupation; age; sex; SES) and health outcome	Ecological study	no	cancer registry; residential radon data; population register; agricultural census	identify individuals; health event; socio-demographics	no	none	being a farmer	0	0	Adults	Overall, female, male	> 1e6	US	1975	2016	42	8	Cancer; Joint and bone cancer	Nilles JD, Lim D, Boyer MP, et al. The occurrence of bone and joint cancers and their association with rural living and radon exposure in Iowa. Environ Geochem Health. 2023;45(3):925-940. doi:10.1007/s10653-022-01261-5.
1994	Article	Not reported	study the association between individual characteristics (e.g.; occupation; age; sex; SES) and health outcome	Retrospective cohort	yes	electronic health/medical records; employment census; job-exposure matrix; hospital discharge	identify individuals; health event; socio-demographics; occupations; exposure assessment	no	none	being a farmer; pesticide use	0	0	Adults	Overall, female, male	[1e5-1e6[	Sweden	1981	1983	3	12	Rheumatology disorder; Rheumatoid arthritis	Lundberg I, Alfredsson L, Plato N, Sverdrup B, Klareskog L, Kleinau S. Occupation, occupational exposure to chemicals and rheumatological disease. A register based cohort study. Scand J Rheumatol. 1994;23(6):305-310. doi:10.3109/03009749409099278.
2009	Article	Atlantic Coast childhood brain cancer study	study the association between individual characteristics (e.g.; occupation; age; sex; SES) and health outcome	Case-control study	no	cancer registry; job-exposure matrix	identify individuals; health event; socio-demographics; occupations; exposure assessment	yes	interview; exposure assessment (questionnaires); socio-demographics and confounding factors (questionnaires)	pesticide use; pesticide compounds	0	3	Children; Adults	Overall, female, male	[100-1000[	US	2000	2001	2	9	Cancer; Brain cancer	Shim YK, Mlynarek SP, van Wijngaarden E. Parental exposure to pesticides and childhood brain cancer: U.S. Atlantic coast childhood brain cancer study. Environ Health Perspect. 2009;117(6):1002-1006. doi:10.1289/ehp.0800209.
2020	Article	Not reported	study the association between individual characteristics (e.g.; occupation; age; sex; SES) and health outcome	Cross-sectional study	yes	electronic health/medical record; hospital discharge	identify individuals; health event; socio-demographics	no	none	being a farmer	0	0	Adults	Overall	[1000-1e4[	South Korea	2010	2014	5	7	Injury; Musculoskeletal disorder; Accident at work	Lee KE, Kim J, Lee J. Comparison of the characteristics of work-related injuries between older workers and the workers of the conventional working-age in the Republic of Korea, 2010-2014. Inj Prev. doi:10.1136/injuryprev-2020-043663
2007	Review	NC	study the association between individual characteristics (e.g.; occupation; age; sex; SES) and health outcome	Review	NC	NC	NC	NC	NC	NC	NC	0	NC	NC	NC	France	2000	2004	5	4	Neurodegenerative disease; Multiple sclerosis	Debouverie M, Rumbach L, Clavelou P. The organisation of health care and epidemiology of multiple sclerosis in France. Rev Neurol (Paris). 2007;163(6-7):637-645. doi:10.1016/s0035-3787(07)90472-5
2005	Article	Not reported	study the association between individual characteristics (e.g.; occupation; age; sex; SES) and health outcome	Retrospective cohort	yes	cancer registry; population register; employment census	identify individuals; health event; socio-demographics; occupations; farming activities	no	none	being a farmer; farming activity	2	0	Adults	Overall, female, male	> 1e6	Sweden	1971	1989	19	17	Cancer; Thyroid cancer	Lope V, Pollán M, Gustavsson P, et al. Occupation and thyroid cancer risk in Sweden. J Occup Environ Med. 2005;47(9):948-957. doi:10.1097/01.jom.0000169564.21523.5d
1997	Article	Not reported	study the association between individual characteristics (e.g.; occupation; age; sex; SES) and health outcome	Case-control study	yes	insurance claims; cancer registry; employment census	identify individuals; health event; socio-demographics; occupations	no	none	being a farmer	0	0	Adults	Overall	[1000-1e4[	Denmark	1964	1984	21	14	Cancer; Liver cancer	Døssing M, Petersen KT, Vyberg M, Olsen JH. Liver cancer among employees in Denmark. Am J Ind Med. 1997;32(3):248-254. doi:10.1002/(sici)1097-0274(199709)32:3<248::aid-ajim10>3.0.co;2-v
2007	Article	Oxford Record Linkage Study Register	study the association between individual characteristics (e.g.; occupation; age; sex; SES) and health outcome	Case-control study	no	electronic health/medical record; neural tube defect register; hospital discharge	identify individuals; health event; socio-demographics; occupations; farming activities	no	none	being a farmer; farming activity	4	0	Adults	Overall	[100-1000[	UK	1970	1987	18	21	Birth defect; Neural tube defects	Fear NT, Hey K, Vincent T, Murphy M. Paternal occupation and neural tube defects: a case-control study based on the Oxford Record Linkage Study register. Paediatr Perinat Epidemiol. 2007;21(2):163-168. doi:10.1111/j.1365-3016.2007.00793.x
2004	Article	Not reported	study the association between individual characteristics (e.g.; occupation; age; sex; SES) and health outcome	Prospective cohort	no	population register; cancer registry; electronic health/medical record	identify individuals; health event; socio-demographics	yes	exposure assessment (questionnaires); socio-demographics and confounding factors (questionnaires)	being a farmer	0	0	Adults	Male	[1000-1e4[	The Netherlands	1986	1993	8	12	Cancer; Prostate cancer	Zeegers MP, Friesema IH, Goldbohm RA, van den Brandt PA. A prospective study of occupation and prostate cancer risk. J Occup Environ Med. 2004;46(3):271-279. doi:10.1097/01.jom.0000116961.48464.6b
2018	Article	NOCCA (Nordic Occupational Cancer Study)	study the association between individual characteristics (e.g.; occupation; age; sex; SES) and health outcome	Retrospective cohort	yes	population register; cancer registry	identify individuals; health event; socio-demographics; occupations	no	none	being a farmer	0	0	Adults	Female	> 1e6	Finland; Sweden; Norway; Denmark; Iceland; International	1961	2005	45	14	Cancer; Breast cancer	Katuwal S, Martinsen JI, Kjaerheim K, et al. Occupational variation in the risk of female breast cancer in the Nordic countries. Cancer Causes Control. 2018;29(11):1027-1038. doi:10.1007/s10552-018-1076-2.
2012	Article	NOCCA (Nordic Occupational Cancer Study)	study the association between individual characteristics (e.g.; occupation; age; sex; SES) and health outcome	Retrospective cohort	yes	population register; cancer registry	identify individuals; health event; socio-demographics; occupations	no	none	being a farmer	0	0	Adults	Female	> 1e6	Finland; Sweden; Norway; Denmark; Iceland; International	1961	2005	45	8	Cancer; Ovarian cancer	Riska A, Martinsen JI, Kjaerheim K, et al. Occupation and risk of primary fallopian tube carcinoma in Nordic countries. Int J Cancer. 2012;131(1):186-192. doi:10.1002/ijc.26337.
2010	Article	NOCCA (Nordic Occupational Cancer Study)	study the association between individual characteristics (e.g.; occupation; age; sex; SES) and health outcome	Retrospective cohort	yes	population register; cancer registry	identify individuals; health event; socio-demographics; occupations	no	none	being a farmer	0	0	Adults	Female, Male	> 1e6	Finland; Sweden; Norway; Denmark; Iceland; International	1961	2005	45	6	Cancer; Mouth, tongue, pharynx cancer; Oesophagus cancer; Stomach cancer; Colon cancer; Rectum cancer; Larynx cancer; Lung cancer; Pancreas cancer; Kidney cancer; Bladder cancer; Breast cancer; Corpus uteri cancer	Kjaerheim K, Martinsen JI, Lynge E, et al. Effects of occupation on risks of avoidable cancers in the Nordic countries. Eur J Cancer. 2010;46(14):2545-2554. doi:10.1016/j.ejca.2010.07.038
2022	Article	NOCCA (Nordic Occupational Cancer Study)	study the association between individual characteristics (e.g.; occupation; age; sex; SES) and health outcome	Retrospective cohort	yes	population register; cancer registry	identify individuals; health event; socio-demographics; occupations	no	none	being a farmer	0	0	Adults	Female, Male	> 1e6	Finland; Sweden; Norway; Denmark; Iceland; International	1961	2005	45	18	Cancer; Nasopharyngeal cancer	Carpén T, Gille E, Hammarstedt-Nordenvall L, et al. Occupational risk variation of nasopharyngeal cancer in the Nordic countries. BMC Cancer. 2022;22(1):1130. doi:10.1186/s12885-022-10209-y
2015	Article	NORD-TEST study	study the association between individual characteristics (e.g.; occupation; age; sex; SES) and health outcome	Case-control study	yes	cancer registry; population register; job-exposure matrix	identify individuals; health event; socio-demographics; occupations; exposure assessment	no	none	pesticide use; pesticide compounds	0	3	Adults	Male	[1e4-1e5[	Denmark; Finland; Norway; Sweden; International	1978	2013	36	3	Cancer; Testicular cancer	Le Cornet C, Fervers B, Dalton SO, et al. Testicular germ cell tumours and parental occupational exposure to pesticides: a register-based case-control study in the Nordic countries (NORD-TEST study). Occup Environ Med. 2015;72(11):805-811. doi:10.1136/oemed-2015-102860
2000	Article	Not reported	study the association between individual characteristics (e.g.; occupation; age; sex; SES) and health outcome	Retrospective cohort	yes	electronic health/medical record; population register	identify individuals; health event; socio-demographics; occupations	no	none	being a farmer	0	0	Children	Overall	[1e5-1e6[	Norway	1970	1993	24	8	Birth defect; Neural tube defects	Irgens A, Krüger K, Skorve AH, Irgens LM. Birth defects and paternal occupational exposure. Hypotheses tested in a record linkage based dataset. Acta Obstet Gynecol Scand. 2000;79(6):465-470.
2008	Article	Not reported	study the association between individual characteristics (e.g.; occupation; age; sex; SES) and health outcome	Case-control study	no	job-exposure matrix; electronic health/medical record; population register	identify individuals; health event; socio-demographics; occupations	yes	interview; socio-demographics and confounding factors (questionnaires); exposure assessment (questionnaires)	being a farmer; pesticide use; pesticide compounds	0	5	Adults	Overall	[1000-1e4[	Germany	1986	1998	13	11	Cancer; Non-Hodgkin lymphoma	Richardson DB, Terschüren C, Hoffmann W. Occupational risk factors for non-Hodgkin's lymphoma: a population-based case-control study in Northern Germany. Am J Ind Med. 2008;51(4):258-268. doi:10.1002/ajim.20552
2023	Article	Not reported	study the association between individual characteristics (e.g.; occupation; age; sex; SES) and health outcome	Retrospective cohort	no	electronic health/medical record; hospital discharge	identify individuals; health event; socio-demographics; occupations	no	none	being a farmer	0	0	Adults	Overall	[1e4-1e5[	China	2012	2019	8	5	Infectious disease; Tuberculosis	Huang M, Ma Y, Ji X, et al. A study of risk factors for tuberculous meningitis among patients with tuberculosis in China: An analysis of data between 2012 and 2019. Front Public Health. 2023;10:1040071. doi:10.3389/fpubh.2022.1040071
2005	Article	Not reported	study the association between individual characteristics (e.g.; occupation; age; sex; SES) and health outcome	Retrospective cohort	yes	cancer registry; job-exposure matrix; employment census; population register	identify individuals; health event; socio-demographics; occupations; exposure assessment	no	none	being a farmer; pesticide use; pesticide compounds	0	3	Adults	Male	[1e5-1e6[	Finland	1971	1995	25	11	Cancer; Testicular cancer	Guo J, Pukkala E, Kyyrönen P, Lindbohm ML, Heikkilä P, Kauppinen T. Testicular cancer, occupation and exposure to chemical agents among Finnish men in 1971-1995. Cancer Causes Control. 2005;16(2):97-103. doi:10.1007/s10552-004-2236-0
1997	Article	Not reported	study the association between individual characteristics (e.g.; occupation; age; sex; SES) and health outcome	Retrospective cohort	yes	mortality registry; population register	identify individuals; health event; socio-demographics; occupations	no	none	being a farmer	0	0	Adults	Male	[1000-1e4[	Sweden	1961	1990	30	8	Mortality; Cardiovascular disorder	Diderichsen F, Hallqvist J. Trends in occupational mortality among middle-aged men in Sweden 1961-1990. Int J Epidemiol. 1997;26(4):782-787. doi:10.1093/ije/26.4.782
2017	Article	Not reported	study the association between individual characteristics (e.g.; occupation; age; sex; SES) and health outcome	Case-control study	no	cancer registry; birth register	identify individuals; health event; socio-demographics	no	none	being a farmer	0	0	Children; Adults	Female, Male	[1000-1e4[	Brazil	2000	2009	10	9	Cancer; Leukemia; Birth defects; multiple myeloma	Reis RS, Silva NP, Santos MO, et al. Mother and child characteristics at birth and early age leukemia: a case-cohort population-based study. J Pediatr (Rio J). 2017;93(6):610-618. doi:10.1016/j.jped.2016.12.009
2008	Article	Not reported	study the association between individual characteristics (e.g.; occupation; age; sex; SES) and health outcome	Retrospective cohort	yes	cancer registry; job-exposure matrix; employment census; population register	identify individuals; health event; socio-demographics; occupations; exposure assessment; farming activities	no	none	being a farmer; farming activity	2	0	Adults	Female, Male	> 1e6	Finland	1971	1995	25	14	Cancer; Lip cancer; Oral cavity cancer; Pharynx cancer; Oesophagus cancer; Stomach cancer; Rectum cancer; Liver cancer; Pancreas cancer; Lung cancer; Prostate cancer; Testis cancer; Bladder cancer; Leukemia; Hodgkin lymphoma; Cervix uteri cancer	Laakkonen A, Verkasalo PK, Nevalainen A, Kauppinen T, Kyyrönen P, Pukkala EI. Moulds, bacteria and cancer among Finns: an occupational cohort study. Occup Environ Med. 2008;65(7):489-493. doi:10.1136/oem.2007.034017
2019	Article	Not reported, but includes data from AGRICAN (Agriculture and Cancer)	study the association between individual characteristics (e.g.; occupation; age; sex; SES) and health outcome	Retrospective cohort; Prospective cohort	yes	cancer registry; occupational exposure database; employment census; job-exposure matrix; population register	identify individuals; health event; socio-demographics; occupations; exposure assessment	yes	exposure assessment (questionnaires); socio-demographics and confounding factors (questionnaires); health data (questionnaires)	pesticide compounds	0	5	Adults	Overall, Female, Male	[1e5-1e6[	France	1990	2015	26	5	Cancer; Nasopharynx cancer; Nasal cavity cancer; Larynx cancer; Lung cancer; Melanoma; Mesothelioma; Ovary cancer; Kidney cancer; Bladder cancer; Radio-inducible solid cancers; Non-Hodgkin lymphoma; Leukemia	Marant Micallef C, Shield KD, Vignat J, et al. Cancers in France in 2015 attributable to occupational exposures. Int J Hyg Environ Health. 2019;222(1):22-29. doi:10.1016/j.ijheh.2018.07.015
2020	Article	Not reported	study the association between individual characteristics (e.g.; occupation; age; sex; SES) and health outcome	Retrospective cohort	no	electronic health/medical record; population register; hospital discharge	identify individuals; health event; socio-demographics	yes	socio-demographics and confounding factors (questionnaires); health data (questionnaires); blood test	being a farmer	0	0	Adults	Female	[1e5-1e6[	China	2014	2018	5	3	Anemia; Hematology disorder	Wu Y, Ye H, Liu J, et al. Prevalence of anemia and sociodemographic characteristics among pregnant and non-pregnant women in southwest China: a longitudinal observational study. BMC Pregnancy Childbirth. 2020;20(1):535. doi:10.1186/s12884-020-03222-1
2018	Article	Not reported	study the association between individual characteristics (e.g.; occupation; age; sex; SES) and health outcome	Retrospective cohort	no	electronic health/medical record	identify individuals; health event; socio-demographics; occupations	no	none	being a farmer	0	0	Adults	Overall	[100-1000[	Nigeria	2007	2017	11	2	Cancer; Mortality; Head and neck cancer; Facial skin cancer; Parotid cancer; Hypopharynx cancer; Larynx cancer; Ear cancer; Maxilla cancer; Sinonasal cancer; Nasopharynx cancer; Oropharynx cancer; Paraporoparietal space cancer; Temporoparietal region cancer	Adoga AA, Yaro JP, Mugu JG, Mgbachi CJ. Identifying Risk Factors for Morbidity and Mortality in Patients with Primary Head and Neck Cancers in a Nigerian Population. Clin Med Insights Oncol. 2018;12:1179554918783986. doi:10.1177/1179554918783986
2006	Article	Not reported	study the association between individual characteristics (e.g.; occupation; age; sex; SES) and health outcome	Retrospective cohort	yes	job-exposure matrix; cancer registry; population register; employment census	identify individuals; health event; socio-demographics; occupations; exposure assessment; farming activities	no	none	being a farmer; farming activity	6	0	Adults	Female, Male	> 1e6	Finland	1971	1995	25	12	Cancer; Respiratory cancer; Nasal cancer; Larynx cancer; Mesothelioma	Laakkonen A, Kyyrönen P, Kauppinen T, Pukkala EI. Occupational exposure to eight organic dusts and respiratory cancer among Finns. Occup Environ Med. 2006;63(11):726-733. doi:10.1136/oem.2005.025825
1991	Article	Not reported	study the association between individual characteristics (e.g.; occupation; age; sex; SES) and health outcome	Retrospective cohort	yes	electronic health/medical record; population register; hospital discharge	identify individuals; health event; socio-demographics; occupations	no	none	being a farmer	0	0	Adults	Female, Male	[1e5-1e6[	Sweden	1981	1983	3	9	Osteoarthrosis; Musculoskeletal disorder	Vingård E, Alfredsson L, Goldie I, Hogstedt C. Occupation and osteoarthrosis of the hip and knee: a register-based cohort study. Int J Epidemiol. 1991;20(4):1025-1031. doi:10.1093/ije/20.4.1025
1995	Article	Not reported	study the association between individual characteristics (e.g.; occupation; age; sex; SES) and health outcome	Prospective cohort	no	insurance claims; population register	identify individuals	yes	clinical examination; interview; exposure assessment (questionnaires); socio-demographics and confounding factors (questionnaires); health data (questionnaires)	being a farmer	0	0	Adults	Female	[1e4-1e5[	Finland	1966	1989	24	7	Rheumatology disorder; Rheumatoid arthritis	Heliövaara M, Aho K, Reunanen A, Knekt P, Aromaa A. Parity and risk of rheumatoid arthritis in Finnish women. Br J Rheumatol. 1995;34(7):625-628. doi:10.1093/rheumatology/34.7.625
2017	Article	Not reported	study the association between individual characteristics (e.g.; occupation; age; sex; SES) and health outcome	Retrospective cohort	yes	mortality registry; population register; employment status	identify individuals; health event; socio-demographics; occupations	no	none	being a farmer	0	0	Adults	Female, Male	> 1e6	Belgium	1991	2011	21	7	Cancer; Mortality; Head and neck cancer; Oesophagus cancer; Stomach cancer; Colorectal cancer; liver cancer; Lung cancer; Prostate cancer; Bladder cancer; Melanoma; Pancreas cancer; Kidney cancer; Brain cancer; Non-Hodgkin lymphoma; Multiple myeloma; Leukemia; Breast cancer; Cervix cancer; Uterus cancer; Ovary cancer	Vanthomme K, Van den Borre L, Vandenheede H, Hagedoorn P, Gadeyne S. Site-specific cancer mortality inequalities by employment and occupational groups: a cohort study among Belgian adults, 2001-2011. BMJ Open. 2017;7(11):e015216. doi:10.1136/bmjopen-2016-015216
1997	Article	Not reported	study the association between individual characteristics (e.g.; occupation; age; sex; SES) and health outcome	Prospective cohort	no	insurance claims; electronic health/medical record	identify individuals; health event; socio-demographics	yes	exposure assessment (questionnaires); socio-demographics and confounding factors (questionnaires); health data (questionnaires)	being a farmer	0	0	Adults	Overall	[1000-1e4[	Finland	1980	1990	11	8	Disability; Mental health; Psychological distress; Musculoskeletal disorder; Depression; Cardiovascular disorder; Low-back disorder; Osteoarthritis; Respiratory disorder; Asthma	Manninen P, Heliövaara M, Riihimäki H, Mäkelä P. Does psychological distress predict disability?. Int J Epidemiol. 1997;26(5):1063-1070. doi:10.1093/ije/26.5.1063
2008	Article	Not reported	study the association between individual characteristics (e.g.; occupation; age; sex; SES) and health outcome	Retrospective cohort	yes	MigMed; electronic health/medical record; population register; employment census; hospital discharge	identify individuals; health event; socio-demographics; occupations	no	none	being a farmer	0	0	Adults	Female, Male	[1e4-1e5[	Sweden	1987	2004	18	5	Asthma; Respiratory disorder	Li X, Sundquist J, Sundquist K. Socioeconomic and occupational groups and risk of asthma in Sweden. Occup Med (Lond). 2008;58(3):161-168. doi:10.1093/occmed/kqn009.
2009	Article	Not reported	study the association between individual characteristics (e.g.; occupation; age; sex; SES) and health outcome	Retrospective cohort	yes	MigMed; population register; electronic health/medical record; employment census; hospital discharge	identify individuals; health event; socio-demographics; occupations	no	none	being a farmer	0	0	Adults	Overall, Female, Male	[1000-1e4[	Sweden	1987	2004	18	6	Neurodegenerative disease; Parkinson's disease	Li X, Sundquist J, Sundquist K. Socioeconomic and occupational groups and Parkinson's disease: a nationwide study based on hospitalizations in Sweden. Int Arch Occup Environ Health. 2009;82(2):235-241. doi:10.1007/s00420-008-0327-z
2008	Article	Not reported	study the association between individual characteristics (e.g.; occupation; age; sex; SES) and health outcome	Retrospective cohort	yes	MigMed; population register; electronic health/medical record; employment census; hospital discharge	identify individuals; health event; socio-demographics; occupations	no	none	being a farmer	0	0	Adults	Overall, Female, Male	[1000-1e4[	Sweden	1964	2004	41	5	Rheumatology disorder; Rheumatoid arthritis	Li X, Sundquist J, Sundquist K. Socioeconomic and occupational risk factors for rheumatoid arthritis: a nationwide study based on hospitalizations in Sweden. J Rheumatol. 2008;35(6):986-991.
2012	Article	Not reported	study the association between individual characteristics (e.g.; occupation; age; sex; SES) and health outcome	Retrospective cohort	yes	MigMed; population register; electronic health/medical record; employment census; hospital discharge	identify individuals; health event; socio-demographics; occupations	no	none	being a farmer	0	0	Adults	Female, Male	[1e4-1e5[	Sweden	1990	2007	18	6	Venous thromboembolism; Cardiology disorder; Hematology disorder	Zöller B, Li X, Sundquist J, Sundquist K. Socioeconomic and occupational risk factors for venous thromboembolism in Sweden: a nationwide epidemiological study. Thromb Res. 2012;129(5):577-582. doi:10.1016/j.thromres.2011.07.050
2001	Article	Not reported	study the association between individual characteristics (e.g.; occupation; age; sex; SES) and health outcome	Retrospective cohort	yes	cancer registry; population register	identify individuals; health event; socio-demographics; occupations; farming activities	no	none	being a farmer; farming activity	3	0	Adults	Female, Male	> 1e6	Sweden	1971	1989	19	13	Cancer; Non-Hodgkin lymphoma	Cano MI, Pollán M. Non-Hodgkin's lymphomas and occupation in Sweden. Int Arch Occup Environ Health. 2001;74(6):443-449. doi:10.1007/s004200100248
2002	Article	Not reported	study the association between individual characteristics (e.g.; occupation; age; sex; SES) and health outcome	Retrospective cohort	no	cancer registry	identify individuals; health event; socio-demographics; occupations; farming activities	no	none	being a farmer; farming activity	4	0	Adults	Male	[1e4-1e5[	Switzerland	1980	1993	14	10	Cancer; Melanoma; Colon cancer; Prostate cancer; Testis cancer; Kidney cancer; Lip cancer; Lung cancer; Non-Hodgkin lymphoma; Leukemia; Mesotheliama; Salivary gland cancer; Nasopharynx cancer; Oral cavity and oropharynx cancer; Oesophagus cancer; Stomach cancer; Small intestine cancer; Rectum cancer; Liver cancer; Gallbladder and biliary duct cancer; Pancreas cancer; Peritoneum cancer; Nose, sinu…	Bouchardy C, Schüler G, Minder C, et al. Cancer risk by occupation and socioeconomic group among men--a study by the Association of Swiss Cancer Registries. Scand J Work Environ Health. 2002;28 Suppl 1:1-88.
2003	Article	Not reported	study the association between individual characteristics (e.g.; occupation; age; sex; SES) and health outcome	Retrospective cohort	yes	occupationnal disease register; population register; insurance claims; electronic health/medical record	identify individuals; health event; socio-demographics; occupations	no	none	being a farmer	0	0	Adults	Overall	[1e4-1e5[	Finland	1988	1999	12	5	Asthma; Respiratory disorder; Rhinitis	Karjalainen A, Martikainen R, Klaukka T, Saarinen K, Uitti J. Risk of asthma among Finnish patients with occupational rhinitis. Chest. 2003;123(1):283-288. doi:10.1378/chest.123.1.283
2002	Article	Not reported	study the association between individual characteristics (e.g.; occupation; age; sex; SES) and health outcome	Retrospective cohort	yes	electronic health/medical record; population register; hospital discharge	identify individuals; health event; socio-demographics; occupations	no	none	being a farmer	0	0	Adults	Female, Male	[1000-1e4[	Finland	1995	1996	2	7	Low-back disorder; Musculoskeletal disorder	Leino-Arjas P, Kaila-Kangas L, Notkola V, Ilmo K, Mutanen P. Inpatient hospital care for back disorders in relation to industry and occupation in Finland. Scand J Work Environ Health. 2002;28(5):304-313. doi:10.5271/sjweh.679
2022	Article	Not reported	study the association between individual characteristics (e.g.; occupation; age; sex; SES) and health outcome	Cross-sectional study	no	population register	identify individuals	yes	socio-demographics and confounding factors (questionnaires); health data (questionnaires); exposure assessment (questionnaires)	parents being a farmer	0	0	Children	Overall	[100-1000[	Ethiopy	2018	2018	1	5	Skin disorder	Mengist Dessie A, Fenta Feleke S, Getaye Workie S, Getinet Abebe T, Mossu Chanie Y, Kassa Yalew A. Prevalence of Skin Disease and Its Associated Factors Among Primary Schoolchildren: A Cross-Sectional Study from a Northern Ethiopian Town. Clin Cosmet Investig Dermatol. 2022;15:791-801. doi:10.2147/CCID.S361051
2019	Article	Not reported	study the association between individual characteristics (e.g.; occupation; age; sex; SES) and health outcome	Case-control study	no	electronic health/medical record; population register; hospital discharge	identify individuals; health event; socio-demographics	yes	interview; socio-demographics and confounding factors (questionnaires); health data (questionnaires); exposure assessment (questionnaires)	being a farmer; farming activity	10	0	Adults	Overall	[1000-1e4[	New Zealand	2013	2016	4	4	Neurodegenerative disease; Motor neuron disease	Chen GX, 't Mannetje AM, Douwes J, et al. Occupation and motor neuron disease: a New Zealand case-control study. Occup Environ Med. 2019;76(5):309-316. doi:10.1136/oemed-2018-105605
2019	Article	Not reported	study the association between individual characteristics (e.g.; occupation; age; sex; SES) and health outcome	Prospective cohort; Retrospective cohort	yes	insurance claims	identify individuals; health event; socio-demographics	yes	socio-demographics and confounding factors (questionnaires); health data (questionnaires); exposure assessment (questionnaires)	farming activity	11	0	Adults	Female, Male	[1e4-1e5[	Finland	2009	2013	5	7	Injury; Disability; Accident at work	Karttunen JP, Rautiainen RH, Quendler E. Gender Division of Farm Work and Occupational Injuries. J Agric Saf Health. 2019;25(3):117-127. doi:10.13031/jash.13177
2013	Article	Not reported	study the association between individual characteristics (e.g.; occupation; age; sex; SES) and health outcome	Prospective cohort; Retrospective cohort	no	insurance claims	identify individuals; health event; socio-demographics; occupations; farming activities	no	none	farming activity	2	0	Adults	Female, Male	[1e5-1e6[	Denmark	2002	2011	10	3	Neurodegenerative disease; Multiple sclerosis	Horwitz H, Ahlgren B, Nærum E. Effect of occupation on risk of developing MS: an insurance cohort study. BMJ Open. 2013;3(6):e002894. doi:10.1136/bmjopen-2013-002894
1992	Article	Not reported	study the association between individual characteristics (e.g.; occupation; age; sex; SES) and health outcome	Retrospective cohort	yes	mortality registry; employment census	identify individuals; health event; socio-demographics; occupations; farming activities	no	none	being a farmer; farming activity	7	0	Adults	Male	[1e4-1e5[	Switzerland	1979	1982	4	11	Cancer; Mortality; Mouth and pharynx cancer; Oesophagus cancer; Stomach cancer; Colon cancer; Rectum cancer; Liver and gallbladder cancer; Pancreas cancer; Larynx cancer; Lung and bronchus cancer; Bones and connective tissue cancer; Skin cancer; Breast cancer; Prostate cancer; Bladder cancer; Leukemia; Brain cancer	Minder CE, Beer-Porizek V. Cancer mortality of Swiss men by occupation, 1979-1982. Scand J Work Environ Health. 1992;18 Suppl 3:1-27.
2014	Article	Not reported	study the association between individual characteristics (e.g.; occupation; age; sex; SES) and health outcome	Retrospective cohort; Cross-sectional study	yes; no	mortality registry; population register	identify individuals; health event; socio-demographics; occupations	no	none	being a farmer	0	0	Adults	Male	> 1e6	International: Finland; Sweden; Denmark; UK; The Netherlands; France; Switzerland; Austria; Spain; Italy; Lithuania; Scotland; England; Wales	2000	2005	6	10	Mortality; Cancer; Cardiovascular disorder	Toch-Marquardt M, Menvielle G, Eikemo TA, et al. Occupational class inequalities in all-cause and cause-specific mortality among middle-aged men in 14 European populations during the early 2000s. PLoS One. 2014;9(9):e108072. doi:10.1371/journal.pone.0108072
2016	Article	Not reported	study the economic impact of health events	Retrospective cohort	no	electronic health/medical records; agricultural census; insurance claims; hospital discharge	identify occupations; health event; socio-demographics; economic data	no	none	being a farmer	0	0	Adults	Overall	[100-1000[	US	2004	2010	7	7	Injury; Accident at work	Landsteiner AM, McGovern PM, Nyman JA, Alexander BH, Lindgren PG, Williams AN. The Economic Impact for Farm Injury in Minnesota, 2004-2010. J Agromedicine. 2016;21(2):171-177. doi:10.1080/1059924X.2016.1143904.
2013	Article	Not reported	study the economic impact of health events	Retrospective cohort	yes	insurance claims; electronic health/medical records	identify individuals; health event; socio-demographics; occupations	no	none	being a farmer	0	0	Adults	Overall, female, male	[1000-1e4[	Taiwan	1996	2010	15	4	Cancer; Lung cancer	Liao YH, Lin JG, Lin CC, Li TC. Distributions of usage and the costs of conventional medicine and traditional chinese medicine for lung cancer patients in taiwan. Evid Based Complement Alternat Med. 2013;2013:984876. doi:10.1155/2013/984876.
1999	Article	Ohsaki National Health Insurance beneficiaries cohort study	study the economic impact of health events	Prospective cohort	no	insurance claims; electronic health/medical records	identify individuals; health event; socio-demographics	yes	exposure assessment (questionnaires); socio-demographics and confounding factors (questionnaires); health data (questionnaires)	being a farmer	0	0	Adults	Overall, female, male	[1e4-1e5[	Japan	1994	1994	1	6	Disability	Tsuji I, Kuwahara A, Nishino Y, Ohkubo T, Sasaki A, Hisamichi S. Medical cost for disability: a longitudinal observation of national health insurance beneficiaries in Japan. J Am Geriatr Soc. 1999;47(4):470-476. doi:10.1111/j.1532-5415.1999.tb07241.x.
2017	Article	CanCHEC (Canadian census health and Environment cohort)	study the association between individual characteristics (e.g.; occupation; age; sex; SES) and health outcome	Retrospective cohort	no	mortality registry; population register	identify individuals; health event; socio-demographics; occupations	no	none	being a farmer; farming activity	12	0	Adults	Overall, female, male	[1e4-1e5[	Canada	1992	2010	19	8	Cancer; Prostate cancer; lung cancer; Colon cancer; Rectum cancer; Non-Hodgkin lymphoma; Bladder cancer; Melanoma; Leukemia; Oral cancer; Lip cancer; Kidney cancer; Stomach cancer; Pancreas cancer; Multiple myeloma; Brain cancer; Esophagus cancer; Thyroid cancer; Larynx cancer; Liver cancer; Testis cancer; Hodgkin lymphoma; Mesothelioma; Breast cancer; Nasal cancer; Bone cancer; Ovary cancer; Cer…	Kachuri L, Harris MA, MacLeod JS, Tjepkema M, Peters PA, Demers PA. Cancer risks in a population-based study of 70,570 agricultural workers: results from the Canadian census health and Environment cohort (CanCHEC). BMC Cancer. 2017;17(1):343. doi:10.1186/s12885-017-3346-x
2021	Article	AGRICOH, which includes: - AGRICAN (Agriculture and Cancer) - AHS (Agricultural Health Study) - CNAP (Cancer in the Norwegian Agricultural Population cohort) - KMCC (Korean Multi-Center Cancer cohort) - MESA (Marshfield Epidemiologic Study Area Farm cohort) - SUS (Sund Stald Study) - Australian Pesticide Exposed Workers cohort - Victorian Grain Farmers cohort	study the association between farming and health outcome	Prospective cohort	no	cancer register; MSA; insurance claims; mortality register; population register; employment census; electronic health/medical records	identify farmers; health event; socio-demographics	yes	exposure assessment (questionnaires); socio-demographics and confounding factors (questionnaires); health data (questionnaires)	being a farmer	0	0	Adults	Female, Male	[1e5-1e6[	International: France; US; Norway; South Korea; Denmark; Australia	1983	2014	32	8	Cancer; Oral cavity and pharynx cancer; Lip, oral cavity cancer; Other pharynx cancer; Oesophagus cancer; Stomach cancer; Colon and rectum cancer; Liver and intrahepatic bile ducts cancer; Gallbladder and extrahepatic ducts cancer; Pancreas cancer; Larynx cancer; Trachea, bronchus, lung cancer; Melanoma; Breast cancer; Prostate cancer; Testis cancer; Kidney and renal pelvis cancer; Bladder cancer…	Togawa K, Leon ME, Lebailly P, et al. Cancer incidence in agricultural workers: Findings from an international consortium of agricultural cohort studies (AGRICOH). Environ Int. 2021;157:106825. doi:10.1016/j.envint.2021.106825.
2024	Article	TRACTOR (Tracking and monitoring occupational risks in agriculture)	study the association between farming and health outcome	Retrospective cohort	yes	MSA; insurance claims; electronic health/medical records	identify farmers; farming activities; health event; socio-demographics; exposure assessment	no	none	farming activity	26	0	Adults	Overall, female, male	> 1e6	France	2002	2016	15	9	Auto-immune disease; IBD	Petit P, Leroyer A, Chamot S, Fumery M, Bonneterre V. Farming activities and risk of inflammatory bowel disease: a French nationwide population-based cohort study. J Crohns Colitis. 2024. Accepted. doi:10.1093/ecco-jcc/jjae050.
2023	Article	TRACTOR (Tracking and monitoring occupational risks in agriculture)	study the association between farming and health outcome	Retrospective cohort	yes	MSA; insurance claims; electronic health/medical records	identify farmers; farming activities; health event; socio-demographics; exposure assessment	no	none	farming activity	26	0	Adults	Overall, female, male	> 1e6	France	2002	2016	15	8	Cancer; Brain cancer; Mental health; Depression; Neurodegenerative disease; Alzheimer' disease; Auto-immune disease; Musculoskeletal disorder	Bonneterre V, Petit P. Usage des big-data médico-administratives pour une vigilance des déterminants professionnels des pathologies : illustration avec le régime agricole. Arch Mal Prof Env. 2023;84(6):101902. doi: 10.1016/j.admp.2023.101902.
2024	Article	ACDI (Ageing, Chronic Disease and Injury study)	study the association between farming and health outcome	Ecological study	no	electronic health/medical records; population register; cancer register; mortality register; hospital discharge	identify farmers; health event; socio-demographics	no	none	being a farmer	0	0	Adults	Overall, female, male	[1e5-1e6[	Australia	2017	2019	3	6	Ageing; Injury; Accident at work	Holloway-Kew KL, Baker TR, Sajjad MA, et al. Emergency presentations for farm-related injuries in older adults residing in south-western Victoria, Australia. Aust J Rural Health. 2024. doi:10.1111/ajr.13110
2024	Article	AGRICAN (Agriculture and Cancer)	study the association between farming and health outcome	Prospective cohort	no	MSA; insurance claims; electronic health/medical records; cancer register; mortality register	identify farmers; health event; socio-demographics; exposure assessment	yes	exposure assessment (questionnaires); socio-demographics and confounding factors (questionnaires); health data (questionnaires)	farming activity; pesticide use; pesticide compounds	18	1	Adults	Female	[1e5-1e6[	France	2005	2017	13	8	Cancer; Ovary cancer	Renier M, Hippert J, Louis-Bastien W, et al. Agricultural exposure and risk of ovarian cancer in the AGRIculture and CANcer (AGRICAN) cohort. Occup Environ Med. 2024;81(2):75-83. doi:10.1136/oemed-2023-109089
2022	Article	AGRICAN (Agriculture and Cancer)	study the association between farming and health outcome	Prospective cohort	no	MSA; insurance claims; electronic health/medical records; cancer register; mortality register	identify farmers; health event; socio-demographics; exposure assessment	yes	exposure assessment (questionnaires); socio-demographics and confounding factors (questionnaires); health data (questionnaires)	farming activity; pesticide use	18	0	Adults	Overall, female, male	[1e5-1e6[	France	2005	2015	11	8	Cancer; Colorectal cancer	Talibov M, Tual S, Morlais F, et al. Colorectal cancer among farmers in the AGRICAN cohort study. Cancer Epidemiol. 2022;78:102125. doi:10.1016/j.canep.2022.102125
2022	Article	AGRICAN (Agriculture and Cancer)	study the association between farming and health outcome	Prospective cohort	no	MSA; insurance claims; electronic health/medical records; cancer register; mortality register; postal service database	identify farmers; health event; socio-demographics; exposure assessment	yes	exposure assessment (questionnaires); socio-demographics and confounding factors (questionnaires); health data (questionnaires)	farming activity; pesticide use; pesticide compounds	22	4	Adults	Overall	[1e5-1e6[	France	2005	2015	11	8	Cancer; Sarcoma	Renier M, Busson A, Boulanger M, et al. Agricultural exposure and risk of soft tissue sarcomas and gastrointestinal stromal sarcoma in the AGRIculture and CANcer (AGRICAN) cohort. Int J Cancer. 2022;150(11):1792-1803. doi:10.1002/ijc.33936
2018	Article	AGRICAN (Agriculture and Cancer)	study the association between farming and health outcome	Prospective cohort; Cross-sectional study	no	MSA; insurance claims; crop-exposure matrix	identify farmers; health event; socio-demographics; exposure assessment	yes	exposure assessment (questionnaires); socio-demographics and confounding factors (questionnaires); health data (questionnaires)	farming activity; pesticide use; pesticide compounds	18	14	Adults	Overall	[1e5-1e6[	France	2005	2007	3	12	Neurodegenerative disease; Parkinson's disease	Pouchieu C, Piel C, Carles C, et al. Pesticide use in agriculture and Parkinson's disease in the AGRICAN cohort study. Int J Epidemiol. 2018;47(1):299-310. doi:10.1093/ije/dyx225
2017	Article	AGRICAN (Agriculture and Cancer)	study the association between farming and health outcome	Prospective cohort	no	MSA; insurance claims; electronic health/medical records; cancer register; mortality register	identify farmers; health event; socio-demographics; exposure assessment	yes	exposure assessment (questionnaires); socio-demographics and confounding factors (questionnaires); health data (questionnaires)	farming activity; pesticide use	18	0	Adults	Overall	[1e5-1e6[	France	2005	2011	7	7	Cancer; Brain cancer	Piel C, Pouchieu C, Tual S, et al. Central nervous system tumors and agricultural exposures in the prospective cohort AGRICAN. Int J Cancer. 2017;141(9):1771-1782. doi:10.1002/ijc.30879
2024	Article	Not reported	study the association between farming and health outcome	Retrospective cohort	no	electronic health/medical records; insurance claims; hospital discharge	identify farmers' children (migrant and seasonal farmworkers); health event; socio-demographics	no	none	being a farmer's children	0	0	Children	Overall	[1e4-1e5[	US	2005	2017	13	8	Respiratory disorder; Asthma	Kasten-Arias C, Hodes T, Marino M, et al. Healthcare utilization for asthma exacerbation among children of migrant and seasonal farmworkers. Prev Med Rep. 2024;38:102598. doi:10.1016/j.pmedr.2024.102598
2024	Article	Not reported	study the association between individual characteristics (e.g.; occupation; age; sex; SES) and health outcome	Retrospective cohort	yes	cancer register; hospital discharge	identify individuals; health event; socio-demographics; occupations	no	none	being a farmer	0	0	Adults	Overall, female, male	[1000-1e4[	Brazil	2007	2021	15	4	Cancer; Nasal cancer	Koller F, Consonni D, Mensi C, et al. Sinonasal Cancer Cases in a Nationwide Hospital Cancer Registry in Brazil, 2007-2021. Med Lav. 2024;115(1):e2024004. doi:10.23749/mdl.v115i1.15066
2024	Article	Not reported	study the association between farming and health outcome	Case-control study	yes	cancer register; population register; employment census; job-exposure matrix	identify farmers; identify individuals; farming activities; health event; socio-demographics; occupations; exposure assessment	no	none	being a farmer's daughter; farming activity	5	0	Adults; Children	Female	[1e5-1e6[	Denmark	1964	2016	53	9	Cancer; Breast cancer	Elbaek Pedersen J, Hansen J. Risk of breast cancer in daughters of agricultural workers in Denmark. Environ Res. 2024;240(Pt 1):117374. doi:10.1016/j.envres.2023.117374
2024	Article	MHAS (Mexican Health and Aging Study)	study the association between individual characteristics (e.g.; occupation; age; sex; SES) and health outcome	Prospective cohort	yes	employment census	identify individuals	yes	exposure assessment (questionnaires); socio-demographics and confounding factors (questionnaires); health data (questionnaires); interview; hair samples; anthropometric measurements; saliva samples	being a farmer	0	0	Adults	Overall, female, male	[1e4-1e5[	Mexico	2001	2018	18	7	Neurodegenerative disease; Cognitive function	Gutierrez M, Wahrendorf M, Milani S, Mejia-Arango S, Wong R, Downer B. The Influence of Education and Occupation Type on Birth Cohort Differences in Cognitive Function of Mexican Older Adults. J Gerontol B Psychol Sci Soc Sci. 2024;79(1):gbad155. doi:10.1093/geronb/gbad155
2023	Article	Not reported	study the association between individual characteristics (e.g.; occupation; age; sex; SES) and health outcome	Retrospective cohort	no	population register; employment census	identify individuals; health event; socio-demographics; occupations	no	none	being a farmer	0	0	Adults	Female, male	[1e4-1e5[	Norway	1801	1964	164	60	Mortality	Langholz PL, Sommerseth HL. Old-age mortality and social class in northern Norway in the first half of the twentieth century, Scand Econ Hist Rev. 2023. doi:10.1080/03585522.2023.2255599
2023	Article	Not reported	study the association between farming and health outcome	Ecological study	no	electronic health/medical records; employment census	identify individuals; health event; socio-demographics	no	none	none	0	0	Adults	Overall	[1e5-1e6[	The Netherlands	2014	2019	6	5	Respiratory disorder; Pneumonia	Yzermans CJ, Moleman YP, Spreeuwenberg P, et al. Risk of pneumonia in the vicinity of goat farms: a comparative assessment of temporal variation based on longitudinal health data. Pneumonia (Nathan). 2023;15(1):13. doi:10.1186/s41479-023-00115-7
2023	Article	Not reported	study the association between farming and health outcome	Ecological study	no	electronic health/medical records; employment census	identify individuals; health event; socio-demographics	no	none	none	0	0	Adults; Children	Overall	[1e5-1e6[	The Netherlands	2014	2017	4	7	Respiratory disorder; Pneumonia	Lotterman A, Baliatsas C, de Rooij MMT, et al. Increased risk of pneumonia amongst residents living near goat farms in different livestock-dense regions in the Netherlands. PLoS One. 2023;18(7):e0286972. doi:10.1371/journal.pone.0286972
2024	Article	NOCCA (Nordic Occupational Cancer Study)	study the association between individual characteristics (e.g.; occupation; age; sex; SES) and health outcome	Retrospective cohort	yes	population register; cancer register	identify individuals; health event; socio-demographics; occupations	no	none	being a farmer	0	0	Adults	Female, male	> 1e6	Finland; Sweden; Norway; Denmark; Iceland; International	1971	2005	35	20	Cancer; Oropharyngeal cancer	Nikkilä R, Mäkitie A, Carpén T, et al. Occupational variation in incidence of oropharyngeal cancer in the Nordic countries. Eur Arch Otorhinolaryngol. 2024;281(1):343-350. doi:10.1007/s00405-023-08168-6
2023	Article	NOCCA (Nordic Occupational Cancer Study)	study the association between individual characteristics (e.g.; occupation; age; sex; SES) and health outcome	Retrospective cohort	yes	population register; cancer register	identify individuals; health event; socio-demographics; occupations	no	none	being a farmer	0	0	Adults	Female, male	> 1e6	Finland; Sweden; Norway; Denmark; Iceland; International	1961	2005	45	19	Cancer; Lip cancer	Mroueh R, Carpén T, Mäkitie A, et al. Occupational variation in the incidence of lip cancer in the Nordic countries. Acta Oncol. 2023;62(6):541-549. doi:10.1080/0284186X.2023.2224053
2022	Article	NOCCA (Nordic Occupational Cancer Study)	study the association between individual characteristics (e.g.; occupation; age; sex; SES) and health outcome	Retrospective cohort	yes	population register; cancer register	identify individuals; health event; socio-demographics; occupations	no	none	being a farmer	0	0	Adults	Overall, female, male	> 1e6	Finland; Sweden; Norway; Denmark; Iceland; International	1971	2005	35	18	Cancer; Lung cancer	Pizzato M, Martinsen JI, Heikkinen S, et al. Socioeconomic status and risk of lung cancer by histological subtype in the Nordic countries. Cancer Med. 2022;11(8):1850-1859. doi:10.1002/cam4.4548
2018	Article	NOCCA (Nordic Occupational Cancer Study)	study the association between individual characteristics (e.g.; occupation; age; sex; SES) and health outcome	Retrospective cohort	yes	population register; cancer register	identify individuals; health event; socio-demographics; occupations	no	none	being a farmer	0	0	Adults	Female, male	> 1e6	Finland; Sweden; Norway; Denmark; Iceland; International	1961	2005	45	14	Cancer; Lip cancer; Pharynx cancer; Mouth cancer; Tongue cancer; Larynx cancer; Esophagus cancer; Liver cancer; Colon cancer; Rectum cancer	Kjaerheim K, Haldorsen T, Lynge E, et al. Variation in Nordic Work-Related Cancer Risks after Adjustment for Alcohol and Tobacco. Int J Environ Res Public Health. 2018;15(12):2760. doi:10.3390/ijerph15122760
2009	Article	NOCCA (Nordic Occupational Cancer Study)	study the association between individual characteristics (e.g.; occupation; age; sex; SES) and health outcome	Retrospective cohort	yes	population register; cancer register; job-exposure matrix; employment census	identify individuals; health event; socio-demographics; occupations	no	none	being a farmer	0	0	Adults	Female, male	> 1e6	Finland; Sweden; Norway; Denmark; Iceland; International	1961	2005	45	5	Cancer; Lip cancer; Tongue cancer; Salivary gland cancer; Oral cavity cancer; Pharynx cancer; Esophagus cancer; Stomach cancer; Small intestine cancer; Colon cancer; Rectum cancer; Liver cancer; Gallbladder cancer; Pancreas cancer; Nasal cancer; Larynx cancer; Lung cancer; Mesothelioma; Breast cancer; Cervical cancer; Uterus cancer; Choriocarcinoma; Ovary cancer; Fallopian tube cancer; Vulva canc…	Pukkala E, Martinsen JI, Lynge E, et al. Occupation and cancer - follow-up of 15 million people in five Nordic countries. Acta Oncol. 2009;48(5):646-790. doi:10.1080/02841860902913546
2016	Article	NOCCA (Nordic Occupational Cancer Study)	study the association between individual characteristics (e.g.; occupation; age; sex; SES) and health outcome	Retrospective cohort	yes	population register; cancer register	identify individuals; health event; socio-demographics; occupations	no	none	being a farmer	0	0	Adults	Overall, female, male	> 1e6	Finland; Sweden; Norway; Denmark; Iceland; International	1961	2005	45	12	Cancer; Bladder cancer	Hadkhale K, Martinsen JI, Weiderpass E, et al. Occupation and Risk of Bladder Cancer in Nordic Countries. J Occup Environ Med. 2016;58(8):e301-e307. doi:10.1097/JOM.0000000000000803
1999	Article	Not reported	study the association between individual characteristics (e.g.; occupation; age; sex; SES) and health outcome	Retrospective cohort	yes	population register; cancer register; employment census	identify individuals; health event; socio-demographics; occupations	no	none	being a farmer	0	0	Adults	Female, male	> 1e6	Finland; Sweden; Norway; Denmark; Iceland; International	1971	1991	21	9	Cancer; Lip cancer; Pharynx cancer; Mouth cancer; Tongue cancer; Larynx cancer; Esophagus cancer; Stomach cancer; Liver cancer; Colon cancer; Rectum cancer; Gallbladder cancer; Pancreas cancer; Nasal cancer; Larynx cancer; Lung cancer; Mesothelioma; Breast cancer; Prostate cancer; Testis cancer; Kidney cancer; Bladder cancer; Melanoma; Skin cancer; Thyroid cancer; Connective tissue cancer; Non-Ho…	Andersen A, Barlow L, Engeland A, Kjaerheim K, Lynge E, Pukkala E. Work-related cancer in the Nordic countries. Scand J Work Environ Health. 1999;25 Suppl 2:1-116
2017	Article	NOCCA (Nordic Occupational Cancer Study); CanCHEC (Canadian census health and Environment cohort)	study the association between individual characteristics (e.g.; occupation; age; sex; SES) and health outcome	Retrospective cohort	yes	population register; cancer register; mortality registry	identify individuals; health event; socio-demographics; occupations	no	none	being a farmer	0	0	Adults	Female, male	> 1e6	Finland; Sweden; Norway; Denmark; Iceland; Canada; International	1961	2010	50	8	Cancer; Bladder cancer	Hadkhale K, MacLeod J, Demers PA, et al. Occupational variation in incidence of bladder cancer: a comparison of population-representative cohorts from Nordic countries and Canada. BMJ Open. 2017;7(8):e016538. doi:10.1136/bmjopen-2017-016538
2023	Article	Not reported	study the association between farming and health outcome	Retrospective cohort	yes	cancer register; insurance claims; mortality register	identify farmers; health event; socio-demographics	no	none	being a farmer	0	0	Adults	Overall, female, male	> 1e6	Taiwan	2000	2018	19	6	Cancer; Leukemia; Lymphoma; Hodgkin lymphoma; Non-Hodgkin lymphoma; Multiple myeloma; Lip, oral cavity cancer; Esophagus cancer; Stomach cacner; Rectum cancer; Colon cancer; Sigmoid cancer; Anus cancer; Liver cancer; Lung cancer; Bone cancer; Melanoma; Skin cancer; Breast cancer; Uterus cancer; Prostate cancer; Ovary cancer; Bladder cancer; Kidney cancer; Thyroid cancer	Chen WL, Lin GL, Lin YJ, Su TY, Wang CC, Wu WT. Cancer risks in a population-based study of agricultural workers: results from the Taiwan's Farmers and Health Cohort study. Scand J Work Environ Health. 2023;49(6):419-427. doi:10.5271/sjweh.4106
2023	Article	AGRICOH, which includes: - AGRICAN (Agriculture and Cancer) - AHS (Agricultural Health Study) - CNAP (Cancer in the Norwegian Agricultural Population cohort)	study the association between farming and health outcome	Prospective cohort	no	cancer register; MSA; insurance claims; mortality register; population register; employment census; electronic health/medical records	identify farmers; health event; socio-demographics	yes	exposure assessment (questionnaires); socio-demographics and confounding factors (questionnaires); health data (questionnaires)	being a farmer; pesticide compounds	0	22	Adults	Overall	[1e5-1e6[	International: France; US; Norway	1993	2011	19	13	Cancer; Hodgkin lymphoma	Kim J, Leon ME, Schinasi LH, et al. Exposure to pesticides and risk of Hodgkin lymphoma in an international consortium of agricultural cohorts (AGRICOH). Cancer Causes Control. 2023;34(11):995-1003. doi:10.1007/s10552-023-01748-1.
2019	Article	AGRICOH, which includes: - AGRICAN (Agriculture and Cancer) - AHS (Agricultural Health Study) - CNAP (Cancer in the Norwegian Agricultural Population cohort)	study the association between farming and health outcome	Prospective cohort	no	cancer register; MSA; insurance claims; mortality register; population register; employment census; electronic health/medical records	identify farmers; health event; socio-demographics	yes	exposure assessment (questionnaires); socio-demographics and confounding factors (questionnaires); health data (questionnaires)	farming activity	6	0	Adults	Overall	[1e5-1e6[	International: France; US; Norway	1993	2011	19	9	Cancer; Hodgkin lymphoma; Leukemia; Non-Hodgkin lymphoma; Multiple myeloma	El-Zaemey S, Schinasi LH, Ferro G, et al. Animal farming and the risk of lymphohaematopoietic cancers: a meta-analysis of three cohort studies within the AGRICOH consortium. Occup Environ Med. 2019;76(11):827-837. doi:10.1136/oemed-2018-105655
2019	Article	AGRICOH, which includes: - AGRICAN (Agriculture and Cancer) - AHS (Agricultural Health Study) - CNAP (Cancer in the Norwegian Agricultural Population cohort)	study the association between farming and health outcome	Prospective cohort	no	cancer register; MSA; insurance claims; mortality register; population register; employment census; electronic health/medical records; crop-exposure matrix	identify farmers; health event; socio-demographics	yes	exposure assessment (questionnaires); socio-demographics and confounding factors (questionnaires); health data (questionnaires)	being a farmer; pesticide compounds	0	33	Adults	Overall	[1e5-1e6[	International: France; US; Norway	1993	2011	19	9	Cancer; Hodgkin lymphoma; Leukemia; Non-Hodgkin lymphoma; Multiple myeloma	Leon ME, Schinasi LH, Lebailly P, et al. Pesticide use and risk of non-Hodgkin lymphoid malignancies in agricultural cohorts from France, Norway and the USA: a pooled analysis from the AGRICOH consortium. Int J Epidemiol. 2019;48(5):1519-1535. doi:10.1093/ije/dyz017
2023	Article	Panasonic cohort	study the association between individual characteristics (e.g.; occupation; age; sex; SES) and health outcome	Retrospective cohort	no	electronic health/medical records	identify individuals	yes	socio-demographics and confounding factors (questionnaires); exposure assessment (questionnaires); health data (questionnaires); blood samples; clinical examination	being a farmer	0	0	Adults	Overall, female, male	[1e4-1e5[	Japan	2008	2018	11	6	Diabetes	Habu M, Okada H, Hamaguchi M, et al. Association between occupation type and development of type 2 diabetes: A population-based Panasonic cohort study 3. Front Public Health. 2023;11:1103275. doi:10.3389/fpubh.2023.1103275
2023	Article	Instants sante MSA program	study the association between farming and health outcome	Cross-sectional study	no	MSA; insurance claims; electronic health/medical records	identify farmers; health event; socio-demographics	yes	interview	being a farmer	0	0	Adults	Overall	[1000-1e4[	France	2017	2017	1	7	Cardiovascular disorder; Mental health; Dental care	Michel M, Arvis Souaré M, Dindorf C, Danguy V, Chevreul K. Health check-ups for the French under-consuming agricultural population: A pilot evaluation of the Instants santé MSA program. Rev Epidemiol Sante Publique. 2023;71(1):101420. doi:10.1016/j.respe.2022.101420
2022	Article	AgInjuryNews	study the association between farming and health outcome	Retrospective cohort	yes	public news reports	identify farmers; health event; socio-demographics	no	none	being a farmer	0	0	Children	Overall	[100-1000[	US	2016	2021	6	2	Mortality; Injury; Accident at work	Weichelt BP, Gorucu S, Burke RR, Salzwedel MA, Murphy DJ, Lee BC. Agricultural youth injuries: An updated review of cases from U.S. news media reports, 2016-2021. Front Public Health. 2022;10:1045858. doi:10.3389/fpubh.2022.1045858
2022	Article	ICARE (Investigation of Occupational and Environmental Causes of Respiratory Cancers)	study the association between individual characteristics (e.g.; occupation; age; sex; SES) and health outcome	Case-control study	no	cancer register	identify individuals; health event; socio-demographics	yes	interview; socio-demographics and confounding factors (questionnaires); exposure assessment (questionnaires)	being a farmer; farming activity; pesticide use; pesticide compounds	5	3	Adults	Overall, female, male	[100-1000[	France; French West Indies	2013	2016	4	7	Cancer; Lung cancer	Cabréra L, Auguste A, Michineau L, Joachim C, Deloumeaux J, Luce D. Lung Cancer in the French West Indies: Role of Sugarcane Work and Other Occupational Exposures. Int J Environ Res Public Health. 2022;19(20):13444. doi:10.3390/ijerph192013444
2022	Article	AIRBAg	study the association between farming and health outcome	Cross-sectional study	no	MSA; insurance claims; electronic health/medical records	identify farmers	yes	interview; socio-demographics and confounding factors (questionnaires); exposure assessment (questionnaires); clinical examination	being a farmer; farming activity	1	0	Adults	Overall	[1000-1e4[	France	2012	2017	6	6	Respiratory disorder; Asthma	Jouneau S, Chapron A, Ropars C, et al. Prevalence and risk factors of asthma in dairy farmers: Ancillary analysis of AIRBAg. Environ Res. 2022;214(Pt 4):114145. doi:10.1016/j.envres.2022.114145
2020	Article	AIRBAg	study the association between farming and health outcome	Cross-sectional study	no	MSA; insurance claims; electronic health/medical records	identify farmers	yes	interview; socio-demographics and confounding factors (questionnaires); exposure assessment (questionnaires); clinical examination	being a farmer; farming activity	1	0	Adults	Overall	[1000-1e4[	France	2012	2017	6	4	Respiratory disorder; COPD	Jan S, Metten MA, Chapron A, et al. Use of the COPD Assessment Test (CAT) to screen for COPD in dairy farmers: AIRBAg study. Clin Respir J. 2020;14(9):813-821. doi:10.1111/crj.13201
2019	Article	AIRBAg	study the association between farming and health outcome	Cross-sectional study	no	MSA; insurance claims; electronic health/medical records	identify farmers	yes	interview; socio-demographics and confounding factors (questionnaires); exposure assessment (questionnaires); clinical examination	being a farmer; farming activity	1	0	Adults	Overall	[1000-1e4[	France	2012	2017	6	3	Respiratory disorder; COPD	Jouneau S, Marette S, Robert AM, et al. Prevalence and risk factors of chronic obstructive pulmonary disease in dairy farmers: AIRBAg study. Environ Res. 2019;169:1-6. doi:10.1016/j.envres.2018.10.026
2015	Article	AIRBAg	study the association between farming and health outcome	Cross-sectional study	no	MSA; insurance claims; electronic health/medical records	identify farmers	yes	interview; socio-demographics and confounding factors (questionnaires); exposure assessment (questionnaires); clinical examination	being a farmer; farming activity	1	0	Adults	Overall	[1000-1e4[	France	2012	2017	6	3	Respiratory disorder; COPD	Jouneau S, Pinault M, Gouyet T, et al. AIRBAg study: preliminary results after one year of screening for COPD in dairy farmers. Rev Mal Respir. 2015;32(3):240-248. doi:10.1016/j.rmr.2014.03.014
2022	Article	Not reported	study the association between individual characteristics (e.g.; occupation; age; sex; SES) and health outcome	Ecological study	yes	insurance claims; electronic health/medical records; land cover data	identify individuals; health event; socio-demographics	no	none	none	0	0	Adults; Children	Overall	> 1e6	Germany	2010	2019	10	4	Infectious disease; Lyme disease	Akmatov MK, Holstiege J, Dammertz L, et al. Epidemiology of Lyme borreliosis based on outpatient claims data of all people with statutory health insurance, Germany, 2019. Euro Surveill. 2022;27(32):2101193. doi:10.2807/1560-7917.ES.2022.27.32.2101193
2022	Article	Not reported	study the association between individual characteristics (e.g.; occupation; age; sex; SES) and health outcome	Ecological study	no	air quality data; climate data; population register; mortality register	identify individuals; health event; socio-demographics	no	none	none	0	0	Not reported	Overall	Not reported	Italy	2015	2020	6	3	Infectious disease; SARS-Cov-2; Mortality	Contiero P, Borgini A, Bertoldi M, et al. An Epidemiological Study to Investigate Links between Atmospheric Pollution from Farming and SARS-CoV-2 Mortality. Int J Environ Res Public Health. 2022;19(8):4637. doi:10.3390/ijerph19084637
2021	Article	Not reported	study the association between individual characteristics (e.g.; occupation; age; sex; SES) and health outcome	Ecological study	no	insurance claims; geological survey data; pesticide use records; population register; mortality register; postal service database; land cover data	identify individuals; health event; socio-demographics	no	none	pesticide compounds	0	423	Adults	Overall	[1e5-1e6[	US	2013	2019	7	3	Neurodegenerative disease; Amyotrophic lateral sclerosis	Andrew A, Zhou J, Gui J, et al. Pesticides applied to crops and amyotrophic lateral sclerosis risk in the U.S. Neurotoxicology. 2021;87:128-135. doi:10.1016/j.neuro.2021.09.004
2022	Article	ALS COSMOS	study the association between individual characteristics (e.g.; occupation; age; sex; SES) and health outcome	Case-control study	no	Amyotrophic lateral sclerosis register	identify individuals; health event; socio-demographics	yes	interview; exposure assessment (questionnaires); urine samples	being a farmer; pesticide use	0	0	Adults	Overall	[100-1000[	US	2003	2006	4	17	Neurodegenerative disease; Amyotrophic lateral sclerosis	Mitsumoto H, Garofalo DC, Gilmore M, et al. Case-control study in ALS using the National ALS Registry: lead and agricultural chemicals are potential risk factors. Amyotroph Lateral Scler Frontotemporal Degener. 2022;23(3-4):190-202. doi:10.1080/21678421.2021.1936556
2020	Article	BALISTIC project	study the association between farming and health outcome	Case-control study	no	MSA; insurance claims	identify farmers; health event; socio-demographics	yes	clinical examination; socio-demographics and confounding factors (questionnaires); health data (questionnaires); blood samples	being a farmer; farming activity	1	0	Adults	Overall	[100-1000[	France	2011	2015	5	6	Respiratory disorder; COPD	Soumagne T, Degano B, Guillien A, et al. Characterization of chronic obstructive pulmonary disease in dairy farmers. Environ Res. 2020;188:109847. doi:10.1016/j.envres.2020.109847
2019	Article	BALISTIC project	study the association between farming and health outcome	Case-control study	no	MSA; insurance claims	identify farmers; health event; socio-demographics	yes	clinical examination; socio-demographics and confounding factors (questionnaires); health data (questionnaires); blood samples; exposure assessment (questionnaires); anthropometric measurements	being a farmer; farming activity	1	0	Adults	Overall	[100-1000[	France	2011	2015	5	5	Respiratory disorder; COPD	Saussereau J, Guillien A, Soumagne T, et al. Dietary Patterns and Prevalence of Post-bronchodilator Airway Obstruction in Dairy Farmers Exposed to Organic Dusts. COPD. 2019;16(2):118-125. doi:10.1080/15412555.2019.1631775
2019	Article	BALISTIC project	study the association between farming and health outcome	Case-control study	no	MSA; insurance claims	identify farmers; health event; socio-demographics	yes	clinical examination; socio-demographics and confounding factors (questionnaires); health data (questionnaires); blood samples; airborne sampling	being a farmer; farming activity	1	0	Adults	Overall	[100-1000[	France	2011	2015	5	5	Respiratory disorder; COPD	Barrera C, Rocchi S, Degano B, et al. Microbial exposure to dairy farmers' dwellings and COPD occurrence. Int J Environ Health Res. 2019;29(4):387-399. doi:10.1080/09603123.2018.1545900
2019	Article	BALISTIC project	study the association between farming and health outcome	Case-control study	no	MSA; insurance claims	identify farmers; health event; socio-demographics	yes	clinical examination; socio-demographics and confounding factors (questionnaires); health data (questionnaires); blood samples	being a farmer; farming activity	1	0	Adults	Overall	[100-1000[	France	2011	2015	5	5	Respiratory disorder; COPD	Veil-Picard M, Soumagne T, Vongthilath R, et al. Is atopy a risk indicator of chronic obstructive pulmonary disease in dairy farmers?. Respir Res. 2019;20(1):124. doi:10.1186/s12931-019-1082-2
2017	Article	BALISTIC project	study the association between farming and health outcome	Case-control study	no	MSA; insurance claims	identify farmers; health event; socio-demographics	yes	clinical examination; socio-demographics and confounding factors (questionnaires); health data (questionnaires)	being a farmer; farming activity	1	0	Adults	Overall	[100-1000[	France	2011	2015	5	3	Respiratory disorder; COPD; Mental health; Anxiety; Depression	Guillien A, Laurent L, Soumagne T, et al. Anxiety and depression among dairy farmers: the impact of COPD. Int J Chron Obstruct Pulmon Dis. 2017;13:1-9. doi:10.2147/COPD.S143883
2020	Article	Not reported	study the association between individual characteristics (e.g.; occupation; age; sex; SES) and health outcome	Cross-sectional study	yes	population register; employment census; mortality register	identify individuals; health event; socio-demographics; occupations	no	none	being a farmer	0	0	Adults	Overall	[1e4-1e5[	Japan	2015	2016	2	5	Mortality; Cancer; Cardiovascular disorder; Injury; Suicide; Mental health	Tanaka H, Tanaka T, Wada K. Mortality by occupation and industry among Japanese men in the 2015 fiscal year. Environ Health Prev Med. 2020;25(1):37. doi:10.1186/s12199-020-00876-3.
2020	Article	Not reported	study the association between individual characteristics (e.g.; occupation; age; sex; SES) and health outcome	Retrospective cohort	no	mortality register; population register	identify individuals; health event; socio-demographics; occupations	no	none	being a farmer	0	0	Adults	Overall	[1e4-1e5[	US	2000	2015	16	6	Mortality; Mental health; Suicide	Hawkins D, Davis L, Punnett L, Kriebel D. Disparities in the Deaths of Despair by Occupation, Massachusetts, 2000 to 2015. J Occup Environ Med. 2020;62(7):484-492. doi:10.1097/JOM.0000000000001870
2020	Article	AHS (Agricultural Health Study)	study the association between farming and health outcome	Prospective cohort	no	cancer register; mortality register; pesticide registration records	identify farmers; health event; socio-demographics	yes	exposure assessment (questionnaires); socio-demographics and confounding factors (questionnaires); health data (questionnaires)	pesticide use; pesticide compounds	0	38	Adults	Overall	[1e4-1e5[	US	1993	2015	23	6	Cancer; Kidney cancer	Andreotti G, Beane Freeman LE, Shearer JJ, et al. Occupational Pesticide Use and Risk of Renal Cell Carcinoma in the Agricultural Health Study. Environ Health Perspect. 2020;128(6):67011. doi:10.1289/EHP6334
2018	Article	AHS (Agricultural Health Study)	study the association between farming and health outcome	Prospective cohort	no	cancer register; mortality register; pesticide registration records	identify farmers; health event; socio-demographics	yes	exposure assessment (questionnaires); socio-demographics and confounding factors (questionnaires); health data (questionnaires)	pesticide compounds	0	1	Adults	Overall	[1e4-1e5[	US	1993	2013	21	6	Cancer; Oral cavity cancer; Colon cancer; Rectum cancer; Pancreas cancer; Lung cancer; Melanoma; Prostate cancer; Testis cancer; Bladder cancer; Kidney cancer; Hogkin lymphoma; Non-Hodgkin lymphoma; Multiple myeloma; Leukemia	Andreotti G, Koutros S, Hofmann JN, et al. Glyphosate Use and Cancer Incidence in the Agricultural Health Study. J Natl Cancer Inst. 2018;110(5):509-516. doi:10.1093/jnci/djx233
2020	Article	NFBC1966	study the association between individual characteristics (e.g.; occupation; age; sex; SES) and health outcome	Prospective cohort	no	electronic health/medical records; hospital discharge	identify individuals; socio-demographics	yes	exposure assessment (questionnaires); socio-demographics and confounding factors (questionnaires); clinical examination	being a farmer	0	0	Adults	Overall, female, male	[1000-1e4[	Finland	1997	2016	20	5	Carpal tunnel syndrome; Musculoskeletal disorder; Rheumatoid arthritis; Diabetes; Rheumatology disorder	Hulkkonen S, Shiri R, Auvinen J, Miettunen J, Karppinen J, Ryhänen J. Risk factors of hospitalization for carpal tunnel syndrome among the general working population. Scand J Work Environ Health. 2020;46(1):43-49. doi:10.5271/sjweh.3835
2019	Article	Not reported	study the association between individual characteristics (e.g.; occupation; age; sex; SES) and health outcome	Cross-sectional study	no	police register; hospital discharge	identify individuals; socio-demographics	yes	clinical examination; blood samples; socio-demographics and confounding factors (questionnaires); health data (questionnaires)	being a farmer	0	0	Adults	Overall	[100-1000[	Lao	2015	2015	1	5	Infectious disease; Malaria	Pongvongsa T, Nonaka D, Iwagami M, et al. Malaria among foreign migrant workers in Savannakhet Province, Lao People's Democratic Republic. Trop Med Health. 2019;47:10. Published 2019 Jan 25. doi:10.1186/s41182-019-0140-2
2018	Article	Not reported	study the association between individual characteristics (e.g.; occupation; age; sex; SES) and health outcome	Cross-sectional study	no	population register	identify individuals; socio-demographics	yes	socio-demographics and confounding factors (questionnaires); health data (questionnaires)	farming activity	1	0	Adults	Male	[100-1000[	Morocco	2018	2018	1	1	Mental health; stress	Laraqui O, Manar N, Laraqui S, Ghailan T, Deschamps F, Laraqui CEH. Occupational risk perception, stressors and stress of fishermen. Int Marit Health. 2018;69(4):233-242. doi:10.5603/IMH.2018.0038
2017	Article	BM3R	study the association between farming and health outcome	Prospective cohort	no	MSA; insurance claims	identify farmers; health event; socio-demographics	yes	clinical examination; socio-demographics and confounding factors (questionnaires); health data (questionnaires); exposure assessment (questionnaires)	being a farmer	0	0	Adults	Overall	[1000-1e4[	France	2012	2013	2	5	Respiratory disorder; COPD	Guillien A, Soumagne TE, Puyraveau M, et al. Case-Finding for Persistent Airway Obstruction in Farmers: A Questionnaire With Optimal Diagnosis Criteria. Am J Prev Med. 2017;53(6):837-844. doi:10.1016/j.amepre.2017.06.031
2005	Article	UFW (United Farm Workers of America)	study the association between farming and health outcome	Case–control study	no	cancer registry; pesticide use records; agricultural census	identify farmers; health event; socio-demographics	no	none	farming activity; pesticide compounds	6	15	Adults	Overall, female, male	[100-1000[	US	1988	2001	14	5	Cancer; Leukemia; Multiple myeloma; Non-Hodgkin lymphoma	Mills PK, Yang R, Riordan D. Lymphohematopoietic cancers in the United Farm Workers of America (UFW), 1988-2001. Cancer Causes Control. 2005;16(7):823-830. doi:10.1007/s10552-005-2703-2
2016	Article	Not reported	study the association between farming and health outcome	Cross-sectional study	no	MSA; insurance claims	identify farmers; health event; socio-demographics	yes	clinical examination; socio-demographics and confounding factors (questionnaires); health data (questionnaires); exposure assessment (questionnaires); anthropometric measurements	being a farmer; farming activity	6	0	Adults	Overall	[1000-1e4[	France	2012	2013	2	4	Respiratory disorder; COPD	Guillien A, Puyraveau M, Soumagne T, et al. Prevalence and risk factors for COPD in farmers: a cross-sectional controlled study. Eur Respir J. 2016;47(1):95-103. doi:10.1183/13993003.00153-2015
1998	Article	Not reported	study the association between farming and health outcome	Cross-sectional study	no	MSA; insurance claims	identify farmers; health event; socio-demographics	yes	clinical examination; socio-demographics and confounding factors (questionnaires); health data (questionnaires); exposure assessment (questionnaires); blood samples	farming activity	1	0	Adults	Overall	[100-1000[	France	1994	1994	1	5	Respiratory disorder; Asthma; COPD; Dyspnea	Dalphin JC, Dubiez A, Monnet E, et al. Prevalence of asthma and respiratory symptoms in dairy farmers in the French province of the Doubs. Am J Respir Crit Care Med. 1998;158(5 Pt 1):1493-1498. doi:10.1164/ajrccm.158.5.9709108
2017	Article	BM3R	study the association between farming and health outcome	Cross-sectional study	no	MSA; insurance claims	identify farmers; health event; socio-demographics	yes	clinical examination; socio-demographics and confounding factors (questionnaires); health data (questionnaires); exposure assessment (questionnaires)	being a farmer; farming activity	4	0	Adults	Overall	[1000-1e4[	France	2012	2013	2	5	Smoking habits	Roux P, Guillien A, Soumagne T, et al. Smoking habits in French farmers: a cross-sectional study. BMC Public Health. 2017;17(1):166. doi:10.1186/s12889-017-4030-4
2006	Article	Not reported	study the association between farming and health outcome	Retrospective cohort	yes	MSA; insurance claims; electronic health/medical records	identify farmers; health event; socio-demographics	no	none	being a farmer	0	0	Adults	Overall, male	[1e4-1e5[	France	1998	2004	7	3	Cardiovascular disorder	Jeantet M, Gosselin S, Lefrand E, et al. Medical management of patients with stable coronary artery disease in France in 2004. Data from the Mutualité Sociale Agricole. Presse Med. 2006;35(7-8):1123-1130. doi:10.1016/s0755-4982(06)74768-6
1988	Article	Not reported	study the association between individual characteristics (e.g.; occupation; age; sex; SES) and health outcome	Case–control study	no	cancer register	identify individuals; health event; socio-demographics; occupations	no	none	being a farmer	0	0	Adults	Male	[1000-1e4[	US	1984	1985	2	4	Cancer; Leukemia; Multiple myeloma; Non-Hodgkin lymphoma	Brownson RC, Reif JS. A cancer registry-based study of occupational risk for lymphoma, multiple myeloma and leukaemia. Int J Epidemiol. 1988;17(1):27-32. doi:10.1093/ije/17.1.27
1998	Article	Not reported	study the association between individual characteristics (e.g.; occupation; age; sex; SES) and health outcome	Retrospective cohort	no	mortality register	identify individuals; health event; socio-demographics; occupations	no	none	being a farmer	0	0	Adults	Female	[1e4-1e5[	US	1984	1993	10	6	Mortality; Cancer; Ovary cancer; Endometrial cancer; Cervical cancer	Sala M, Dosemeci M, Zahm SH. A death certificate-based study of occupation and mortality from reproductive cancers among women in 24 US states. J Occup Environ Med. 1998;40(7):632-639. doi:10.1097/00043764-199807000-00009
1987	Article	Not reported	study the association between individual characteristics (e.g.; occupation; age; sex; SES) and health outcome	Retrospective cohort	no	mortality register; employment census; population register	identify individuals; health event; socio-demographics; occupations	no	none	being a farmer	0	0	Adults	Overall	[1e4-1e5[	US	1973	1984	12	4	Mortality; Cancer; Lung cancer; Diabetes; Asthma; Respiratory disorder; Bronchitis; Emphysema; Cardiovascular disorder; Accident at work	Stark AD, Chang HG, Fitzgerald EF, Riccardi K, Stone RR. A retrospective cohort study of mortality among New York State Farm Bureau members. Arch Environ Health. 1987;42(4):204-212.
2007	Article	Not reported	study the association between individual characteristics (e.g.; occupation; age; sex; SES) and health outcome	Retrospective cohort	no	insurance claims; employment census	identify individuals; health event; socio-demographics; occupations	no	none	being a farmer	0	0	Children	Overall, female, male	[1e4-1e5[	US	1990	1997	8	11	Injury; Accident at work	McCall BP, Horwitz IB, Carr BS. Adolescent occupational injuries and workplace risks: an analysis of Oregon workers' compensation data 1990-1997. J Adolesc Health. 2007;41(3):248-255. doi:10.1016/j.jadohealth.2007.02.004
1990	Article	Not reported	study the association between individual characteristics (e.g.; occupation; age; sex; SES) and health outcome	Case–control study	no	cancer register	identify individuals; health event; socio-demographics; occupations	no	none	being a farmer	0	0	Adults	Male	[100-1000[	US	1984	1988	5	3	Cancer; Brain cancer	Brownson RC, Reif JS, Chang JC, Davis JR. An analysis of occupational risks for brain cancer. Am J Public Health. 1990;80(2):169-172. doi:10.2105/ajph.80.2.169
2014	Article	Not reported	study the association between individual characteristics (e.g.; occupation; age; sex; SES) and health outcome	Retrospective cohort	no	insurance claims	identify individuals; health event; socio-demographics; occupations	no	none	being a farmer	0	0	Adults	Overall	[1e4-1e5[	Canada	2011	2012	2	3	Musculoskeletal disorder; Mental health; Injury; Stress; Depression; Anxiety; Low-back injury; Upper-back injury; Shoulder injury	Smith PM, Black O, Keegel T, Collie A. Are the predictors of work absence following a work-related injury similar for musculoskeletal and mental health claims?. J Occup Rehabil. 2014;24(1):79-88. doi:10.1007/s10926-013-9455-8
2004	Article	Not reported	study the association between farming and health outcome	Case–control study	no	MSA; insurance claims	identify farmers; health event; socio-demographics	yes	urine samples; exposure assessment (questionnaires)	being a farmer; farming activity	2	0	Adults	Overall	[10-100[	France	2000	2000	1	5	Arsenic exposure	Grillet JP, Adjémian A, Bernadac G, Bernon J, Brunner F, Garnier R. Arsenic exposure in the wine growing industry in ten French departments. Int Arch Occup Environ Health. 2004;77(2):130-135. doi:10.1007/s00420-003-0490-1
2005	Article	UFW (United Farm Workers of America)	study the association between farming and health outcome	Case–control study	no	cancer registry; pesticide use records; agricultural census	identify farmers; health event; socio-demographics	no	none	farming activity; pesticide compounds	6	13	Adults	Female	[10-100[	US	1988	2001	14	5	Cancer; Breast cancer; Reproductive disorder; Fertility	Mills PK, Yang R. Breast cancer risk in Hispanic agricultural workers in California. Int J Occup Environ Health. 2005;11(2):123-131. doi:10.1179/oeh.2005.11.2.123.
2009	Article	NAWS (National Agricultural Workers Survey); CAWS (California AgriculturalWorkers Survey); UFW (United Farm Workers of America)	study the association between farming and health outcome	Case–control study	no	agricultural census; mortality register; cancer register; pesticide use records	identify farmers; health event; socio-demographics; occupations	yes	interview; socio-demographics and confounding factors (questionnaires); health data (questionnaires)	pesticide compounds	0	10	Adults	Overall	[1000-1e4[	US	1973	2001	29	9	Mortality; Cancer; Prostate cancer; Breast cancer; Stomach cancer; Non-Hodgkin lymphoma; Leukemia	Mills PK, Dodge J, Yang R. Cancer in migrant and seasonal hired farm workers. J Agromedicine. 2009;14(2):185-191. doi:10.1080/10599240902824034
2001	Article	Not reported	study the association between farming and health outcome	Cross-sectional study	no	cancer register	identify farmers	yes	urine samples; exposure assessment (questionnaires)	pesticide compounds; being a farmer; being a farmer's children	0	6	Adults; Children	Overall	[10-100[	US	1997	1997	1	5	Pesticide exposure	Mills PK, Zahm SH. Organophosphate pesticide residues in urine of farmworkers and their children in Fresno County, California. Am J Ind Med. 2001;40(5):571-577. doi:10.1002/ajim.10007
2004	Article	Not reported	study the association between farming and health outcome	Retrospective cohort	no	insurance claims; population register; mortality register	identify farmers; health event; socio-demographics; occupations	no	none	being a farmer	0	0	Adults	Male	[1e4-1e5[	Italy	1969	1993	25	12	Mortality; Cancer; Lip cancer; Esophagus cancer; Stomach cancer; Colorectal cancer; Liver cancer; Pancreas cancer; Peritoneum cancer; Larynx cancer; Lung cancer; Bone cancer; Soft tissue cancer; Melanoma; Skin cancer; Prostate cancer; Bladder cancer; Kidney cancer; Brain cancer; Non-Hodgkin lymphoma; Hodgkin lymphoma; Multiple myeloma; Leukemia	Bucchi L, Nanni O, Ravaioli A, et al. Cancer mortality in a cohort of male agricultural workers from northern Italy. J Occup Environ Med. 2004;46(3):249-256. doi:10.1097/01.jom.0000116804.10496.fc
1989	Article	Not reported	study the association between farming and health outcome	Case–control study	no	cancer register; electronic health/medical records	identify farmers; health event; socio-demographics; occupations	no	none	being a farmer	0	0	Adults	Male	[1e4-1e5[	US	1984	1988	5	2	Cancer; Lip cancer; Esophagus cancer; Stomach cancer; Colon cancer; Rectum cancer; Liver cancer; Gallbladder cancer; Pancreas cancer; Nasal cancer; Larynx cancer; Lung cancer; Bone cancer; Connective tissue cancer; Melanoma; Testis cancer; Prostate cancer; Bladder cancer; Kidney cancer; Brain cancer; Thyroid cancer; Non-Hodgkin lymphoma; Hodgkin lymphoma; Multiple myeloma; Leukemia	Brownson RC, Reif JS, Chang JC, Davis JR. Cancer risks among Missouri farmers. Cancer. 1989;64(11):2381-2386. doi:10.1002/1097-0142(19891201)64:11<2381::aid-cncr2820641131>3.0.co;2-m
1989	Article	Not reported	study the association between individual characteristics (e.g.; occupation; age; sex; SES) and health outcome	Case–control study	no	cancer register	identify individuals; health event; socio-demographics; occupations	no	none	being a farmer	0	0	Adults	Male	[1000-1e4[	US	1980	1985	6	5	Cancer; Lung cancer	Zahm SH, Brownson RC, Chang JC, Davis JR. Study of lung cancer histologic types, occupation, and smoking in Missouri. Am J Ind Med. 1989;15(5):565-578. doi:10.1002/ajim.4700150509
1988	Article	Not reported	study the association between individual characteristics (e.g.; occupation; age; sex; SES) and health outcome	Case–control study	no	cancer register	identify individuals; health event; socio-demographics; occupations	no	none	being a farmer	0	0	Adults	Male	[1000-1e4[	US	1984	1986	3	3	Cancer; Prostate cancer	Brownson RC, Chang JC, Davis JR, Bagby JR Jr. Occupational risk of prostate cancer: a cancer registry-based study. J Occup Med. 1988;30(6):523-526.
1989	Article	Not reported	study the association between individual characteristics (e.g.; occupation; age; sex; SES) and health outcome	Case–control study	yes	cancer register	identify individuals; health event; socio-demographics; occupations	no	none	being a farmer; farming activity	4	0	Adults	Male	[1e4-1e5[	New Zealand	1980	1984	5	6	Mortality; Cancer; Buccal cavity cancer; Lip cancer; Esophagus cancer; Stomach cancer; Colon cancer; Rectum cancer; Liver cancer; Pancreas cancer; Gallbladder cancer; Larynx cancer; Lung cancer; Bone cancer; Soft tissue cancer; Melanoma; Testis cancer; Prostate cancer; Bladder cancer; Kidney cancer; Brain cancer; Non-Hodgkin lymphoma; Hodgkin lymphoma; Multiple myeloma; Leukemia	Reif J, Pearce N, Fraser J. Cancer risks in New Zealand farmers. Int J Epidemiol. 1989;18(4):768-774. doi:10.1093/ije/18.4.768
1989	Article	Not reported	study the association between individual characteristics (e.g.; occupation; age; sex; SES) and health outcome	Case–control study	yes	cancer register	identify individuals; health event; socio-demographics; occupations	no	none	being a farmer; farming activity	8	0	Adults	Male	[1e4-1e5[	New Zealand	1980	1984	5	6	Cancer; Brain cancer	Reif JS, Pearce N, Fraser J. Occupational risks for brain cancer: a New Zealand Cancer Registry-based study. J Occup Med. 1989;31(10):863-867. doi:10.1097/00043764-198910000-00015
1989	Article	Not reported	study the association between individual characteristics (e.g.; occupation; age; sex; SES) and health outcome	Case–control study	yes	cancer register	identify individuals; health event; socio-demographics; occupations	no	none	being a farmer; farming activity	1	0	Adults	Male	[1e4-1e5[	New Zealand	1980	1984	5	6	Cancer; Buccal cavity cancer; Pharynx cancer; Esophagus cancer; Stomach cancer; Small intestine cancer; Colon cancer; Rectum cancer; Liver cancer; Pancreas cancer; Gallbladder cancer; Larynx cancer; Lung cancer; Bone cancer; Soft tissue cancer; Testis cancer; Prostate cancer; Bladder cancer; Kidney cancer; Brain cancer; Non-Hodgkin lymphoma; Hodgkin lymphoma; Multiple myeloma; Leukemia	Reif J, Pearce N, Kawachi I, Fraser J. Soft-tissue sarcoma, non-Hodgkin's lymphoma and other cancers in New Zealand forestry workers. Int J Cancer. 1989;43(1):49-54. doi:10.1002/ijc.2910430112
1987	Article	Not reported	study the association between individual characteristics (e.g.; occupation; age; sex; SES) and health outcome	Case–control study	yes	cancer register	identify individuals; health event; socio-demographics; occupations	no	none	being a farmer; farming activity	5	0	Adults	Male	[1000-1e4[	New Zealand	1979	1983	5	5	Cancer; Testis cancer	Pearce N, Sheppard RA, Howard JK, Fraser J, Lilley BM. Time trends and occupational differences in cancer of the testis in New Zealand. Cancer. 1987;59(9):1677-1682. doi:10.1002/1097-0142(19870501)59:9<1677::aid-cncr2820590926>3.0.co;2-q
1987	Article	Not reported	study the association between individual characteristics (e.g.; occupation; age; sex; SES) and health outcome	Case–control study	yes	cancer register	identify individuals; health event; socio-demographics; occupations	no	none	being a farmer; farming activity	3	0	Adults	Male	[1000-1e4[	New Zealand	1979	1979	1	9	Cancer; Prostate cancer	Pearce NE, Sheppard RA, Fraser J. Case-control study of occupation and cancer of the prostate in New Zealand. J Epidemiol Community Health. 1987;41(2):130-132. doi:10.1136/jech.41.2.130
1986	Article	Not reported	study the association between individual characteristics (e.g.; occupation; age; sex; SES) and health outcome	Case–control study	yes	cancer register	identify individuals; health event; socio-demographics; occupations	yes	interview; exposure assessment (questionnaires); health data (questionnaires)	being a farmer; pesticide use; pesticide compounds; farming activity	6	2	Adults	Male	[1000-1e4[	New Zealand	1977	1981	5	6	Cancer; Multiple myeloma; Rheumatoid arthritis; Rheumatology disorder; Respiratory disorder; Asthma; Allergies	Pearce NE, Smith AH, Howard JK, Sheppard RA, Giles HJ, Teague CA. Case-control study of multiple myeloma and farming. Br J Cancer. 1986;54(3):493-500. doi:10.1038/bjc.1986.202
1987	Article	Not reported	study the association between individual characteristics (e.g.; occupation; age; sex; SES) and health outcome	Retrospective cohort	yes	cancer register	identify individuals; health event; socio-demographics; occupations	no	none	being a farmer	0	0	Adults	Female, male	[1e4-1e5[	Sweden	1961	1979	19	9	Cancer; Stomach cancer; Colon cancer; Rectum cancer; Pancreas cancer; Lung cancer; Breast cancer; Uterus cancer; Ovary cancer; Prostate cancer; Testis cancer; Kidney cancer; Bladder cancer	Vågerö D, Persson G. Cancer survival and social class in Sweden. J Epidemiol Community Health. 1987;41(3):204-209. doi:10.1136/jech.41.3.204
1981	Article	Not reported	study the association between individual characteristics (e.g.; occupation; age; sex; SES) and health outcome	Case–control study	yes	cancer register	identify individuals; health event; socio-demographics; occupations	no	none	being a farmer's children	0	0	Children	Overall	[1000-1e4[	Finland	1959	1975	17	7	Cancer; Brain cancer; Leukemia	Hemminki K, Saloniemi I, Salonen T, Partanen T, Vainio H. Childhood cancer and parental occupation in Finland. J Epidemiol Community Health. 1981;35(1):11-15. doi:10.1136/jech.35.1.11
1980	Article	Not reported	study the association between individual characteristics (e.g.; occupation; age; sex; SES) and health outcome	Retrospective cohort	yes	electronic health/medical records	identify individuals; health event; socio-demographics; occupations	no	none	being a farmer	0	0	Adults	Female	[1e4-1e5[	Finland	1973	1975	3	6	Reproductive disorder; Spontaneous abortions	Hemminki K, Niemi ML, Saloniemi I, Vainio H, Hemminki E. Spontaneous abortions by occupation and social class in Finland. Int J Epidemiol. 1980;9(2):149-153. doi:10.1093/ije/9.2.149
2015	Article	NOCCA (Nordic Occupational Cancer Study)	study the association between individual characteristics (e.g.; occupation; age; sex; SES) and health outcome	Retrospective cohort	yes	population register; cancer register	identify individuals; health event; socio-demographics; occupations	no	none	being a farmer	0	0	Adults	Female, male	[1e4-1e5[	Norway; Denmark; International	1971	2000	30	16	Cancer; Colon cancer	Lynge E, Martinsen JI, Larsen IK, Kjærheim K. Colon cancer trends in Norway and Denmark by socio-economic group: A cohort study. Scand J Public Health. 2015;43(8):890-898. doi:10.1177/1403494815600015
1990	Article	Not reported	study the association between individual characteristics (e.g.; occupation; age; sex; SES) and health outcome	Retrospective cohort	yes	mortality register; population register; cancer register	identify individuals; health event; socio-demographics; occupations	no	none	being a farmer	0	0	Adults	Female, male	> 1e6	Denmark	1970	1980	11	11	Cancer; Lip cancer; Liver cancer; Mesothelioma; Nasal cancer; Lung cancer; Melanoma; Bladder cancer; Leukemia; Brain cancer; Larynx cancer; Tongue cancer; Stomach cancer; Thyroid cancer; Kidney cancer	Lynge E, Thygesen L. Occupational cancer in Denmark. Cancer incidence in the 1970 census population. Scand J Work Environ Health. 1990;16 Suppl 2:3-35.
1988	Article	Not reported	study the association between individual characteristics (e.g.; occupation; age; sex; SES) and health outcome	Retrospective cohort	yes	population register; cancer register	identify individuals; health event; socio-demographics; occupations	no	none	being a farmer	0	0	Adults	Female, male	> 1e6	Denmark	1970	1980	11	9	Cancer; Lip cancer; Liver cancer; Mesothelioma; Nasal cancer; Colon cancer; Rectum cancer; Lung cancer; Melanoma; Bladder cancer; Pharynx cancer; Gallbladder cancer; Testis cancer; Breast cancer	Lynge E, Thygesen L. Use of surveillance systems for occupational cancer: data from the Danish National system. Int J Epidemiol. 1988;17(3):493-500. doi:10.1093/ije/17.3.493
1990	Article	Not reported	study the association between individual characteristics (e.g.; occupation; age; sex; SES) and health outcome	Retrospective cohort	yes	population register; cancer register	identify individuals; health event; socio-demographics; occupations	no	none	being a farmer	0	0	Adults	Female, male	> 1e6	Denmark	1970	1980	11	11	Cancer; Larynx cancer	Guenel P, Engholm G, Lynge E. Laryngeal cancer in Denmark: a nationwide longitudinal study based on register linkage data. Br J Ind Med. 1990;47(7):473-479. doi:10.1136/oem.47.7.473
1988	Article	Not reported	study the association between individual characteristics (e.g.; occupation; age; sex; SES) and health outcome	Retrospective cohort	yes	population register; cancer register	identify individuals; health event; socio-demographics; occupations	no	none	being a farmer	0	0	Adults	Female, male	> 1e6	Denmark	1970	1980	11	9	Cancer; Colon cancer; Rectum cancer	Mellemgaard A, Engholm G, Lynge E. High and low risk groups for cancer of colon and rectum in Denmark: multiplicative Poisson models applied to register linkage data. J Epidemiol Community Health. 1988;42(3):249-256. doi:10.1136/jech.42.3.249
1981	Article	Not reported	study the association between farming and health outcome	Case–control study	no	mortality register; employment census	identify farmers; health event; socio-demographics; occupations	no	none	being a farmer; farming activity; pesticide use; pesticide compounds	8	3	Adults	Male	[1000-1e4[	US	1968	1976	9	6	Mortality; Cancer; Leukemia	Blair A, White DW. Death certificate study of leukemia among farmers from Wisconsin. J Natl Cancer Inst. 1981;66(6):1027-1030. doi:10.1093/jnci/66.6.1027
1985	Article	Not reported	study the association between farming and health outcome	Case–control study	no	mortality register; employment census	identify farmers; health event; socio-demographics; occupations	no	none	being a farmer	0	0	Adults	Male	[1000-1e4[	US	1957	1974	18	12	Mortality; Cancer; Leukemia	Blair A, White DW. Leukemia cell types and agricultural practices in Nebraska. Arch Environ Health. 1985;40(4):211-214. doi:10.1080/00039896.1985.10545920
2012	Perspective	NC	perspective on machine learning and data mining	Perspective	NC	NC	NC	NC	NC	NC		0	NC	NC	NC	NC					NC	Oquendo MA, Baca-Garcia E, Artés-Rodríguez A, et al. Machine learning and data mining: strategies for hypothesis generation. Mol Psychiatry. 2012;17(10):956-959. doi:10.1038/mp.2011.173.
1986	Article	Not reported	study the association between farming and health outcome	Retrospective cohort	yes	population register; mortality register; cancer register	identify farmers; health event; socio-demographics	yes	exposure assessment (questionnaires); health data (questionnaires); socio-demographics and confounding factors (questionnaires)	being a farmer	0	0	Adults	Male	[1e5-1e6[	Sweden	1961	1979	19	8	Cancer; Multiple myeloma	Steineck G, Wiklund K. Multiple myeloma in Swedish agricultural workers. Int J Epidemiol. 1986;15(3):321-325. doi:10.1093/ije/15.3.321
1989	Article	Not reported	study the association between farming and health outcome	Prospective cohort	no	pesticide registration records; cancer register	identify farmers; health event; socio-demographics	yes	exposure assessment (questionnaires)	being a farmer	0	0	Adults	Overall	[1e4-1e5[	Sweden	1965	1982	18	8	Cancer; Lip cancer; Mouth cancer; Pharynx cancer; Esophagus cancer; Stomach cancer; Colon cancer; Rectum cancer; Liver cancer; Pancreas cancer; Larynx cancer; Lung cancer; Prostate cancer; Testis cancer; Kidney cancer; Melanoma; Skin cancer; Brain cancer; Thyroid caner; Endocrine gland cancer; Connective tissue cancer; Non-Hodgkin lymphoma; Hodgkin lymphoma; Leukemia; Multiple myeloma	Wiklund K, Dich J, Holm LE, Eklund G. Risk of cancer in pesticide applicators in Swedish agriculture. Br J Ind Med. 1989;46(11):809-814. doi:10.1136/oem.46.11.809
1987	Article	Not reported	study the association between farming and health outcome	Prospective cohort	no	pesticide registration records; cancer register	identify farmers; health event; socio-demographics	yes	exposure assessment (questionnaires)	being a farmer	0	0	Adults	Overall	[1e4-1e5[	Sweden	1965	1982	18	6	Cancer; Hodgkin lymphoma; Non-Hodgkin lymphoma	Wiklund K, Dich J, Holm LE. Risk of malignant lymphoma in Swedish pesticide appliers. Br J Cancer. 1987;56(4):505-508. doi:10.1038/bjc.1987.234
2015	Article	Not reported	study the association between farming and health outcome	Retrospective cohort	no	suicide register; mortality register	identify farmers; health event; socio-demographics	no	none	being a farmer	0	0	Adults	Overall	[10-100[	Australia	2000	2009	10	7	Mortality; Mental health; Suicide	Arnautovska U, McPhedran S, De Leo D. Differences in characteristics between suicide cases of farm managers compared to those of farm labourers in Queensland, Australia. Rural Remote Health. 2015;15(3):3250.
2005	Article	Not reported	study the association between farming and health outcome	Retrospective cohort	yes	insurance claims	identify farmers; health event; socio-demographics	no	none	being a farmer	0	0	Adults	Overall	[1e5-1e6[	Finland	1990	2003	14	3	Injury; Accident at work	Rautiainen RH, Ledolter J, Sprince NL, et al. Effects of premium discount on workers' compensation claims in agriculture in Finland. Am J Ind Med. 2005;48(2):100-109. doi:10.1002/ajim.20192
1988	Article	Not reported	study the association between individual characteristics (e.g.; occupation; age; sex; SES) and health outcome	Retrospective cohort	yes	cancer register; insurance claims	identify individuals; health event; socio-demographics; occupations	no	none	being a farmer	0	0	Adults	Female, male	[100-1000[	Denmark	1970	1984	15	5	Cancer; Nasal cancer	Olsen JH. Occupational risks of sinonasal cancer in Denmark. Br J Ind Med. 1988;45(5):329-335. doi:10.1136/oem.45.5.329
2012	Article	Not reported	study the association between farming and health outcome	Cross-sectional study	yes	electronic health/medical records; agricultural census; cancer register; hospital discharge	identify farmers; health event; socio-demographics	no	none	being a farmer; farming activity	1	0	Adults	Overall	[1000-1e4[	Denmark	1977	2008	32	5	Neurodegenerative disease; Parkinson's disease; Cancer; Lung cancer; Larynx cancer; Bladder cancer	Kenborg L, Lassen CF, Lander F, Olsen JH. Parkinson's disease among gardeners exposed to pesticides--a Danish cohort study. Scand J Work Environ Health. 2012;38(1):65-69. doi:10.5271/sjweh.3176
2017	Article	Not reported	study the association between farming and health outcome	Retrospective cohort	no	insurance claims	identify farmers; health event; socio-demographics	no	none	being a farmer; farming activity	1	0	Adults	Overall, female, male	[100-1000[	Finland	1996	2015	20	3	Injury; Accident at work; Work-related disease; Mortality	Kaustell KO, Mattila TEA, Hurme T, Salmi PS, Rautiainen RH. Predictors for occupational injuries and diseases among commercial fishers in Finland 1996-2015. Int Marit Health. 2017;68(4):196-202. doi:10.5603/IMH.2017.0037
2009	Article	Not reported	study the association between farming and health outcome	Retrospective cohort	no	insurance claims; employment census	identify farmers; health event; socio-demographics	no	none	being a farmer; farming activity	24	0	Adults	Overall	[1e4-1e5[	Finland	2002	2002	1	8	Injury; Accident at work; Work-related disease; Disability	Rautiainen RH, Ledolter J, Donham KJ, Ohsfeldt RL, Zwerling C. Risk factors for serious injury in Finnish agriculture. Am J Ind Med. 2009;52(5):419-428. doi:10.1002/ajim.20688
1985	Article	Not reported	study the association between farming and health outcome	Case–control study	no	cancer register; mortality register	identify farmers; health event; socio-demographics; occupations	no	none	being a farmer; farming activity	6	0	Adults	Male	[100-1000[	US	1967	1982	16	4	Mortality; Cancer; Non-Hodgkin lymphoma	Schumacher MC. Farming occupations and mortality from non-Hodgkin's lymphoma in Utah. A case-control study. J Occup Med. 1985;27(8):580-584. doi:10.1097/00043764-198508000-00016
1996	Article	Not reported	study the association between individual characteristics (e.g.; occupation; age; sex; SES) and health outcome	Prospective cohort	yes	employment census; population register; birth register	identify individuals; health event; socio-demographics; occupations	yes	exposure assessment (questionnaires); health data (questionnaires); socio-demographics and confounding factors (questionnaires)	being a farmer	0	0	Adults	Female	[1e5-1e6[	Norway	1989	1989	1	8	Reproductive disorder; Fertility	Strand K, Wergeland E, Bjerkedal T. Fertility patterns according to occupational grouping in Norway, 1989. Scand J Soc Med. 1996;24(1):50-54. doi:10.1177/140349489602400108
1990	Article	Not reported	study the association between farming and health outcome	Retrospective cohort	no	agricultural census; population register; mortality register; cancer register	identify farmers; health event; socio-demographics; exposure assessment; farming activities	no	none	farming activity; pesticide use	3	0	Adults	Male	[1e4-1e5[	Canada	1971	1985	15	6	Infectious disease; Accident at work; Cardiovascular disorder; Mortality; Cancer; Non-Hodgkin lymphoma; Stomach cancer; Lung cancer; Connective tissue cancer; Melanoma; Prostate cancer; Brain cancer; Lymphoma; Leukemia; Multiple myeloma	Wigle DT, Semenciw RM, Wilkins K, et al. Mortality study of Canadian male farm operators: non-Hodgkin's lymphoma mortality and agricultural practices in Saskatchewan. J Natl Cancer Inst. 1990;82(7):575-582. doi:10.1093/jnci/82.7.575
1995	Article	Not reported	study the association between farming and health outcome	Case–control study	no	pesticide registration records; population register	identify farmers; identify individuals	yes	clinical examination; exposure assessment (questionnaires); health data (questionnaires); urine samples; socio-demographics and confounding factors (questionnaires)	being a farmer; pesticide use; pesticide compounds	0	5	Adults	Male	[10-100[	US	1988	1989	2	7	Neurotoxicity; Sleep disorder; Neurological disorder; Musculoskeletal disorder; Injury; Diabetes; Kidney disorder; Mental health; Depression	Stokes L, Stark A, Marshall E, Narang A. Neurotoxicity among pesticide applicators exposed to organophosphates. Occup Environ Med. 1995;52(10):648-653. doi:10.1136/oem.52.10.648
1988	Article	Not reported	study the association between individual characteristics (e.g.; occupation; age; sex; SES) and health outcome	Case–control study	no	cancer register	identify individuals; health event; socio-demographics; occupations	no	none	being a farmer	0	0	Adults	Male	[100-1000[	England; UK	1958	1977	20	12	Cancer; Testis cancer	Swerdlow AJ, Skeet RG. Occupational associations of testicular cancer in south east England. Br J Ind Med. 1988;45(4):225-230. doi:10.1136/oem.45.4.225
1995	Article	Not reported	study the association between individual characteristics (e.g.; occupation; age; sex; SES) and health outcome	Retrospective cohort	no	cancer register; employment census	identify individuals; health event; socio-demographics; occupations	no	none	being a farmer; farming activity; pesticide use	1	0	Adults	Female	[100-1000[	China	1980	1984	5	12	Cancer; Brain cancer	Heineman EF, Gao YT, Dosemeci M, McLaughlin JK. Occupational risk factors for brain tumors among women in Shanghai, China. J Occup Environ Med. 1995;37(3):288-293. doi:10.1097/00043764-199503000-00003
1990	Article	Not reported	study the association between individual characteristics (e.g.; occupation; age; sex; SES) and health outcome	Retrospective cohort	no	cancer register; employment census	identify individuals; health event; socio-demographics	yes	interview; exposure assessment (questionnaires); socio-demographics and confounding factors (questionnaires)	being a farmer; farming activity	4	0	Adults	Female, male	[1000-1e4[	China	1980	1984	5	7	Cancer; Stomach cancer	Kneller RW, Gao YT, McLaughlin JK, et al. Occupational risk factors for gastric cancer in Shanghai, China. Am J Ind Med. 1990;18(1):69-78. doi:10.1002/ajim.4700180108
1991	Article	Not reported	study the association between individual characteristics (e.g.; occupation; age; sex; SES) and health outcome	Retrospective cohort	no	mortality register; insurance claims; employment census; electronic health/medical records	identify individuals; health event; socio-demographics; occupations	no	none	being a farmer	0	0	Adults	Female, male	[100-1000[	US	1985	1986	2	6	Mortality; Injury; Accident at work; Mental health; Suicide	Russell J, Conroy C. Representativeness of deaths identified through the injury-at-work item on the death certificate: implications for surveillance. Am J Public Health. 1991;81(12):1613-1618. doi:10.2105/ajph.81.12.1613
1993	Article	Not reported	study the association between individual characteristics (e.g.; occupation; age; sex; SES) and health outcome	Retrospective cohort; Ecological study	no	cancer register; employment census	identify individuals; health event; socio-demographics; occupations	no	none	being a farmer	0	0	Adults	Female, male	[1e4-1e5[	US	1985	1987	3	7	Cancer; Lung cancer	Keller JE, Howe HL. Risk factors for lung cancer among nonsmoking Illinois residents. Environ Res. 1993;60(1):1-11. doi:10.1006/enrs.1993.1001
1988	Article	Not reported	study the association between individual characteristics (e.g.; occupation; age; sex; SES) and health outcome	Retrospective cohort	no	cancer register; mortality register	identify individuals; health event; socio-demographics; occupations	no	none	being a farmer	0	0	Adults	Overall, female, male	[1000-1e4[	Switzerland	1977	1984	8	5	Mortality; Cancer; Mouth cancer; Stomach cancer; Colorectal cancer; Liver cancer; Gallbladder cancer; Pancreas cancer; Lung cancer; melanoma; Breast cancer; Uterus cancer; Ovary cancer; Prostate cancer; Testis cancer; Bladder cancer; Kidney cancer; Brain cancer; Thyroid cancer; Non-Hodgkin lymphoma; Multiple myeloma; Leukemia	Levi F, Negri E, La Vecchia C, Te VC. Socioeconomic groups and cancer risk at death in the Swiss Canton of Vaud. Int J Epidemiol. 1988;17(4):711-717. doi:10.1093/ije/17.4.711
1984	Article	Not reported	study the association between farming and health outcome	Retrospective cohort	yes	cancer register	identify individuals; identify farmers; health event; socio-demographics; occupations	no	none	being a farmer; farming activity	6	0	Adults	Male	[1000-1e4[	UK; England; Wales	1968	1976	9	9	Cancer; Connective tissue cancer	Balarajan R, Acheson ED. Soft tissue sarcomas in agriculture and forestry workers. J Epidemiol Community Health. 1984;38(2):113-116. doi:10.1136/jech.38.2.113
1975	Article	Not reported	study the association between individual characteristics (e.g.; occupation; age; sex; SES) and health outcome	Case–control study	no	cancer register	identify individuals; health event; socio-demographics	yes	interview; exposure assessment (questionnaires)	being a farmer; farming activity	1	0	Adults	Male	[100-1000[	Canada	1961	1971	11	5	Cancer; Lip cancer; Skin cancer; Oral cavity cancer	Spitzer WO, Hill GB, Chambers LW, Helliwell BE, Murphy HB. The occupation of fishing as a risk factor in cancer of the lip. N Engl J Med. 1975;293(9):419-424. doi:10.1056/NEJM197508282930903
2001	Article	Not reported	study the association between farming and health outcome	Cross-sectional study	no	employment census	identify individuals	yes	interview; exposure assessment (questionnaires); health data (questionnaires); blood samples	farming activity	1	0	Adults	Overall	[100-1000[	Malaysia	1998	1999	2	3	Infectious disease	Sahani M, Parashar UD, Ali R, et al. Nipah virus infection among abattoir workers in Malaysia, 1998-1999. Int J Epidemiol. 2001;30(5):1017-1020. doi:10.1093/ije/30.5.1017
2002	Article	Not reported	study the association between farming and health outcome	Retrospective cohort	no	toxicological database; electronic health/medical records; emergency database	identify health event; socio-demographics	no	none	farming activity; pesticide compounds	7	9	Adults; Children	Overall	[100-1000[	US	1993	1998	6	5	Emergency events; Injury	Berkowitz Z, Orr MF, Kaye WE, Haugh GS. Hazardous substances emergency events in the agriculture industry and related services in four mid-western states. J Occup Environ Med. 2002;44(8):714-723. doi:10.1097/00043764-200208000-00006
2002	Article	Not reported	study the association between farming and health outcome	Cross-sectional study	no	surveillance program	identify farmers; identify individuals	yes	interview; exposure assessment (questionnaires); health data (questionnaires); clinical examination	being a farmer; farming activity	7	0	Adults	Overall	[1000-1e4[	US	1999	1999	1	4	Health events; Cancer; Cardiovascular disorder; Infectious disease; Diabetes; Mental health; Dental health	Park H, Sprince NL, Jensen C, Whitten PS, Zwerling C. Health risk factors among Iowa farmers. J Rural Health. 2002;18(2):286-293. doi:10.1111/j.1748-0361.2002.tb00888.x
2006	Article	Not reported	study the association between farming and health outcome	Retrospective cohort	no	insurance claims; population register; mortality register	identify individuals; health event; socio-demographics; occupations	no	none	farming activity	1	0	Adults	Overall, female, male	[1e4-1e5[	Costa Rica	1972	1999	28	8	Mortality; Cancer	Hofmann J, Guardado J, Keifer M, Wesseling C. Mortality among a cohort of banana plantation workers in Costa Rica. Int J Occup Environ Health. 2006;12(4):321-328. doi:10.1179/oeh.2006.12.4.321
1996	Article	Not reported	study the association between individual characteristics (e.g.; occupation; age; sex; SES) and health outcome	Cross-sectional study; Retrospective cohort	no	population register; mortality register; electronic health/medical records; hospital discharge	identify individuals; health event; socio-demographics; occupations	no	none	farming activity	1	0	Adults	Male	> 1e6	UK; England; Wales; International; Italy; Denmark	1971	1985	15	12	Cardiovascular disorder; Mortality	Tüchsen F, Andersen O, Costa G, Filakti H, Marmot MG. Occupation and ischemic heart disease in the European Community: a comparative study of occupations at potential high risk. Am J Ind Med. 1996;30(4):407-414. doi:10.1002/(SICI)1097-0274(199610)30:4<407::AID-AJIM5>3.0.CO;2-S
2017	Article	ICARE (Investigation of Occupational and Environmental Causes of Respiratory Cancers)	study the association between individual characteristics (e.g.; occupation; age; sex; SES) and health outcome	Case-control study	no	cancer register	identify individuals; health event; socio-demographics	yes	interview; socio-demographics and confounding factors (questionnaires); exposure assessment (questionnaires); health data (questionnaires)	being a farmer; farming activity	31	0	Adults	Overall	[1000-1e4[	France	2001	2007	7	11	Cancer; Lung cancer	Ben Khedher S, Neri M, Guida F, et al. Occupational exposure to endotoxins and lung cancer risk: results of the ICARE Study. Occup Environ Med. 2017;74(9):667-679. doi:10.1136/oemed-2016-104117
2007	Article	Not reported	study the association between individual characteristics (e.g.; occupation; age; sex; SES) and health outcome	Case-control study	no	cancer register	identify individuals; health event; socio-demographics	yes	interview; socio-demographics and confounding factors (questionnaires); exposure assessment (questionnaires); health data (questionnaires)	farming activity	9	0	Adults	Female, male	[1000-1e4[	US	1994	1995	2	13	Cancer; Skin cancer	Marehbian J, Colt JS, Baris D, et al. Occupation and keratinocyte cancer risk: a population-based case-control study. Cancer Causes Control. 2007;18(8):895-908. doi:10.1007/s10552-007-9034-4
2009	Article	Not reported	study the association between farming and health outcome	Case-control study	no	MSA; insurance claims; pesticide exposure measurement database	identify farmers; health event; socio-demographics	yes	clinical examination; interview; socio-demographics and confounding factors (questionnaires); exposure assessment (questionnaires); health data (questionnaires)	farming activity; pesticide use; pesticide compounds	0	29	Adults	Overall, female, male	[100-1000[	France	1998	1999	2	11	Neurodegenerative disease; Parkinson's disease	Elbaz A, Clavel J, Rathouz PJ, et al. Professional exposure to pesticides and Parkinson disease. Ann Neurol. 2009;66(4):494-504. doi:10.1002/ana.21717
1990	Article	Not reported	study the association between individual characteristics (e.g.; occupation; age; sex; SES) and health outcome	Retrospective cohort	yes	cancer register; population register	identify individuals; health event; socio-demographics; occupations	no	none	being a farmer	0	0	Adults	Male	[1000-1e4[	Finland	1971	1980	10	11	Cancer; Lung cancer	Sankila RJ, Karjalainen ES, Oksanen HM, Hakulinen TR, Teppo LH. Relationship between occupation and lung cancer as analyzed by age and histologic type. Cancer. 1990;65(7):1651-1656. doi:10.1002/1097-0142(19900401)65:7<1651::aid-cncr2820650733>3.0.co;2-n
2006	Article	Not reported	study the association between individual characteristics (e.g.; occupation; age; sex; SES) and health outcome	Case-control study	no	veterinary register; cancer register	identify individuals; identify farmers; health event; socio-demographics	no	none	farming activity	1	0	Adults	Male	[100-1000[	Iceland	1962	2003	42	4	Cancer; Non-Hodgkin lymphoma	Rafnsson V. Risk of non-Hodgkin's lymphoma and exposure to hexachlorocyclohexane, a nested case-control study. Eur J Cancer. 2006;42(16):2781-2785. doi:10.1016/j.ejca.2006.03.035
2009	Article	National Health Interview Study	study the association between individual characteristics (e.g.; occupation; age; sex; SES) and health outcome	Cross-sectional study	no	digitalized national health interview data	identify individuals; health event; socio-demographics; occupations	yes	interview; health data (questionnaires); exposure assessment (questionnaires)	being a farmer	0	0	Adults	Overall	[1e4-1e5[	US	1997	2004	8	6	Neurological disorder; Sensory impairment	Davila EP, Caban-Martinez AJ, Muennig P, et al. Sensory impairment among older US workers. Am J Public Health. 2009;99(8):1378-1385. doi:10.2105/AJPH.2008.141630
2008	Article	Not reported	study the association between individual characteristics (e.g.; occupation; age; sex; SES) and health outcome	Retrospective cohort	yes	population register; cancer register; employment census; electronic health/medical records	identify individuals; health event; socio-demographics; occupations	no	none	being a farmer	0	0	Adults	Female, male	[1000-1e4[	Denmark	1994	2006	13	3	Cancer; Brain cancer	Schmidt LS, Nielsen H, Schmiedel S, Johansen C. Social inequality and incidence of and survival from tumours of the central nervous system in a population-based study in Denmark, 1994-2003. Eur J Cancer. 2008;44(14):2050-2057. doi:10.1016/j.ejca.2008.06.015
2008	Article	Farm2004	study the association between farming and health outcome	Cross-sectional study	no	agricultural census	identify farmers	yes	interview; socio-demographics and confounding factors (questionnaires); exposure assessment (questionnaires); health data (questionnaires)	being a farmer; farming activity	7	0	Adults	Overall, female, male	[1000-1e4[	Finland	2003	2004	2	5	Mental health; Stress	Kallioniemi MK, Simola AJ, Kymäläinen HR, Vesala HT, Louhelainen JK. Stress among Finnish farm entrepreneurs. Ann Agric Environ Med. 2008;15(2):243-249.
2003	Article	Not reported	study the association between farming and health outcome	Retrospective cohort	yes	insurance claims; population register; mortality register; agricultural census	identify farmers; health event; socio-demographics; farming activities	no	none	farming activity	5	0	Adults	Overall, female, male	[1e4-1e5[	Finland	1996	1997	2	7	Injury; Accident at work	Virtanen SV, Notkola V, Luukkonen R, Eskola E, Kurppa K. Work injuries among Finnish farmers: a national register linkage study 1996-1997. Am J Ind Med. 2003;43(3):314-325. doi:10.1002/ajim.10189
2006	Article	Not reported	study the association between farming and health outcome	Retrospective cohort	no	insurance claims	identify farmers; health event; socio-demographics; farming activities	no	none	farming activity	7	0	Adults	Overall	[1000-1e4[	US	2000	2004	5	3	Injury; Accident at work	Douphrate DI, Rosecrance JC, Wahl G. Workers' compensation experience of Colorado agriculture workers, 2000-2004. Am J Ind Med. 2006;49(11):900-910. doi:10.1002/ajim.20387
2015	Article	Not reported	study the association between farming and health outcome	Retrospective cohort	no	suicide register; mortality register	identify farmers; health event; socio-demographics	no	none	being a farmer	0	0	Adults	Male	[1000-1e4[	Australia	1990	2012	23	4	Mortality; Mental health; Suicide	Kavalidou K, McPhedran S, De Leo D. Farmers' contact with health care services prior to suicide: evidence for the role of general practitioners as an intervention point. Aust J Prim Health. 2015;21(1):102-105. doi:10.1071/PY13077
2016	Article	Not reported	study the association between farming and health outcome	Case-control study	no	MSA; insurance claims	identify farmers	yes	clinical examination; socio-demographics and confounding factors (questionnaires); exposure assessment (questionnaires); health data (questionnaires)	farming activity	1	0	Adults	Male	[100-1000[	France	1998	2006	9	11	Respiratory disorder; COPD	Marescaux A, Degano B, Soumagne T, Thaon I, Laplante JJ, Dalphin JC. Impact of farm modernity on the prevalence of chronic obstructive pulmonary disease in dairy farmers. Occup Environ Med. 2016;73(2):127-133. doi:10.1136/oemed-2014-102697
2016	Article	COPARIME (Cohort of patient at elevated risk of melanoma)	study the association between individual characteristics (e.g.; occupation; age; sex; SES) and health outcome	Cross-sectional study	no	insurance claims; electronic health/medical records	identify individuals; health event; socio-demographics	yes	socio-demographics and confounding factors (questionnaires); health data (questionnaires); clinical examination	being a farmer	0	0	Adults	Overall	[1e4-1e5[	France	2011	2011	1	6	Cancer; Melanoma	Rat C, Quereux G, Grimault C, et al. Inclusion of populations at risk of advanced melanoma in an opportunistic targeted screening project involving general practitioners. Scand J Prim Health Care. 2016;34(3):286-294. doi:10.1080/02813432.2016.1207149
2015	Article	Not reported	study the association between individual characteristics (e.g.; occupation; age; sex; SES) and health outcome	Case-control study	no	mortality register	identify individuals; health event; socio-demographics	no	none	being a farmer	0	0	Adults; Children	Overall, female, male	[1e4-1e5[	Malawi	2002	2012	11	4	Mortality; Mental health; Suicide	Chasimpha S, McLean E, Chihana M, et al. Patterns and risk factors for deaths from external causes in rural Malawi over 10 years: a prospective population-based study. BMC Public Health. 2015;15:1036. doi:10.1186/s12889-015-2323-z
2017	Article	FERMA (risk factors of the rural environment and the allergic and respiratory disease)	study the association between farming and health outcome	Prospective cohort	no	MSA; insurance claims	identify farmers	yes	airborne measurements; clinical examination, blood samples; urine samples; saliva samples; socio-demographics and confounding factors (questionnaires); health data (questionnaires)	being a farmer	0	0	Adults	Overall	[10-100[	France	2009	2010	2	8	Respiratory disorder; COPD; Asthma; Small airway disease	Audi C, Baïz N, Maesano CN, et al. Serum cytokine levels related to exposure to volatile organic compounds and PM2.5 in dwellings and workplaces in French farmers - a mechanism to explain nonsmoking COPD. Int J Chron Obstruct Pulmon Dis. 2017;12:1363-1374. doi:10.2147/COPD.S117866
2017	Article	Not reported	study the association between farming and health outcome	Retrospective cohort	yes	mortality register; injury dataset	identify farmers; health event; socio-demographics	no	none	being a farmer	0	0	Adults; Children	Overall	[1000-1e4[	Australia	1989	2015	27	3	Mortality; Injury; Accident at work	Lower T, Rolfe M, Monaghan N. Trends and Patterns in Unintentional Injury Fatalities in Australian Agriculture. J Agric Saf Health. 2017;23(2):139-151. doi:10.13031/jash.12091
