# Supplementary material for: Leveraging Administrative Health Databases to Address Health Challenges in Farming Populations: Scoping Review and Bibliometric Analysis (1975-2024)
Source: JMIR Public Health Surveill. 2025 Jan 9;11:e62939. doi: 10.2196/62939 (PMC11757986; doi:10.2196/62939)
Supplement: Multimedia Appendix 3 [file publichealth_v11i1e62939_app3.xlsx]

## Sheet: Multimedia appendix 26
Exposome component	Exposome category-related keyword	Exposome-related keyword	Amyotrophic lateral sclerosis	Abnormal fetal growth	Allergy	Alzheimer's disease	Anemia	Arthritis	Asthma	Brain cancer	Breast cancer	Chronic kidney disease	COPD	Cardiovascular disease	Congenital malformation	Dementia	Dental health	Depression	Dermatitis	Diabetes	Digestive organ cancer	Disability	Endocrine disorder	Endocrine gland cancer	Female genital organ cancer	Frailty	Hyperthyroidism	Hypothyroidism	Inflammatory bowel disease	Infectious disease	Infertility	Injury	Lip, oral cavity, and pharynx cancer	Low birth weight	Low-back pain	Lymphohematopoietic cancer	Musculoskeletal disorder	Malaria	Male genital defects	Male genital organ cancer	Mesenchymal cancer	Mortality	Motor neuron disease	Multiple sclerosis	Neural tube defects	Ocular cancer	Ocular disorder	Parkinson's disease	Pneumonia
Specific external	Chemical agent	2,4-D	25	0	0	0	0	0	0	0	0	0	0	0	0	0	0	0	0	0	0	0	0	0	0	0	0	0	0	0	0	0	0	0	0	1.85	0	0	0	4.26	0	3.12	33.3	0	0	0	0	5.26	0
Internal	Age	Age	0	0	0	0	100	0	0	0	11.5	0	10.5	5.88	0	12.5	0	11.1	0	12.5	2.44	14.3	0	0	5.26	50	0	0	0	0	0	2.5	3.33	0	0	1.85	7.14	0	0	0	0	5.21	0	0	0	0	16.7	10.5	0
Specific external	Chemical agent	Air pollution	0	0	0	0	0	0	8.33	3.23	3.85	33.3	10.5	11.8	0	0	0	0	0	0	2.44	0	0	0	0	0	0	0	0	7.14	0	0	3.33	0	0	1.85	0	0	0	2.13	0	6.25	0	0	0	0	0	0	100
Specific external	Lifestyle	Alcohol consumption	0	0	0	0	0	0	0	0	0	0	0	0	0	0	0	0	0	0	4.88	0	0	0	0	0	0	0	0	0	0	2.5	6.67	0	0	0	0	0	0	0	0	2.08	0	0	0	0	0	0	0
Specific external	Chemical agent	Ammonia	0	0	0	0	0	0	0	0	0	0	0	0	0	0	0	0	0	0	0	0	0	0	0	0	0	0	0	7.14	0	0	0	0	0	0	0	0	0	0	0	1.04	0	0	0	0	0	0	0
Specific external	Occupation	Animal farming	0	0	0	0	0	0	8.33	12.9	7.69	0	31.6	0	0	0	0	0	0	0	9.76	0	0	12.5	10.5	0	0	0	0	14.3	0	5	13.3	0	0	14.8	0	0	0	8.51	15	11.5	0	0	0	33.3	0	0	50
General external	Psychological factor	Anxiety	0	0	0	0	0	0	0	0	0	0	5.26	5.88	0	12.5	0	33.3	0	12.5	0	14.3	0	0	0	50	0	0	0	0	0	2.5	0	0	33.3	0	14.3	0	0	0	0	1.04	0	0	0	0	16.7	5.26	0
Specific external	Chemical agent	Asbestos	0	0	0	0	0	0	0	0	0	0	0	0	0	0	0	0	0	0	2.44	0	0	6.25	0	0	0	0	0	0	0	0	0	0	0	0	0	0	0	0	0	2.08	0	0	0	0	0	0	0
Specific external	Biological agent	Aspergillus fumigatus	0	0	0	0	0	0	4.17	0	0	0	5.26	0	0	0	0	0	0	0	0	0	0	0	0	0	0	0	0	0	0	0	0	0	0	0	0	0	0	0	0	0	0	0	0	0	0	0	0
Specific external	Chemical agent	Atrazine	0	0	0	0	0	0	0	0	0	0	0	0	0	0	0	0	0	0	0	0	0	0	0	0	0	0	0	0	0	0	0	0	0	0	0	0	0	0	0	1.04	0	0	0	0	0	0	0
Specific external	Biological agent	Bacteria	0	0	0	0	0	0	4.17	0	0	0	5.26	0	0	0	0	0	0	0	0	0	0	0	0	0	0	0	0	14.3	0	2.5	0	0	0	0	7.14	0	0	0	0	0	0	0	0	0	0	0	100
Specific external	Lifestyle	Behavior	0	0	0	0	0	0	0	0	0	0	5.26	5.88	0	0	50	0	0	0	0	0	0	0	0	0	0	0	0	0	0	0	0	0	0	0	0	0	0	0	0	1.04	0	0	0	0	0	0	0
Specific external	Chemical agent	Benzene	0	0	0	0	0	0	0	0	0	0	0	0	0	0	0	0	0	0	0	0	0	0	0	0	0	0	0	0	0	0	0	0	0	1.85	0	0	0	0	0	0	0	0	0	0	0	0	0
Specific external	Chemical agent	Beryllium	0	0	0	0	0	0	0	0	0	0	0	0	0	0	0	0	0	0	0	0	0	0	0	0	0	0	0	0	0	0	0	0	0	0	0	0	0	0	0	1.04	0	0	0	0	0	0	0
Internal	Metabolism	Biomarker	25	0	0	0	100	0	0	0	3.85	0	0	0	0	0	0	0	0	0	0	0	0	0	0	0	0	0	0	0	0	0	0	0	0	0	0	0	0	0	0	0	0	0	0	0	0	10.5	0
Internal	Blood pressure	Blood pressure	0	0	0	0	0	0	4.17	0	0	0	0	5.88	0	0	0	0	0	12.5	0	0	0	0	0	0	0	0	0	0	0	0	0	0	0	0	0	0	0	0	0	0	0	0	0	0	0	0	0
Internal	Body mass index	Body mass index	0	66.7	0	0	0	0	0	0	3.85	0	15.8	5.88	25	0	0	11.1	0	12.5	0	14.3	0	0	0	50	0	0	0	0	0	0	0	50	0	1.85	7.14	0	0	2.13	0	0	0	0	0	0	0	0	0
Specific external	Chemical agent	Cadmium	0	0	0	0	0	0	0	0	0	0	0	0	0	0	0	0	0	0	0	0	0	0	0	0	0	0	0	0	0	0	0	0	0	0	0	0	0	2.13	0	1.04	0	0	0	0	0	0	0
Specific external	Chemical agent	Carbamate	0	0	0	0	0	0	0	6.45	0	0	0	0	0	0	0	0	0	0	0	0	0	0	0	0	0	0	0	0	0	0	0	0	0	0	0	0	0	0	0	0	0	0	0	0	0	5.26	0
Specific external	Occupation	Cattle farming	0	0	0	0	0	0	0	3.23	3.85	0	0	0	0	0	0	0	0	0	2.44	0	0	6.25	5.26	0	0	0	0	0	0	0	3.33	0	0	1.85	0	0	0	2.13	5	2.08	0	0	0	0	0	0	0
Specific external	Chemical agent	Chemical	0	0	0	0	0	0	0	0	3.85	0	0	0	0	0	0	0	0	0	0	0	0	0	5.26	0	0	0	0	0	0	0	0	0	0	0	0	0	0	2.13	5	2.08	0	0	0	0	0	0	0
Specific external	Chemical agent	Chlorophenols	0	0	0	0	0	0	0	0	0	0	0	0	0	0	0	0	0	0	0	0	0	0	0	0	0	0	0	0	0	0	0	0	0	1.85	0	0	0	0	5	1.04	0	0	0	0	0	0	0
General external	Physical agent	Climate	0	0	0	0	0	0	0	0	0	33.3	0	0	0	0	0	0	0	0	0	0	0	0	0	0	0	0	0	0	0	0	0	0	0	0	0	0	0	0	0	1.04	0	0	0	0	0	0	0
Specific external	Lifestyle	Coffee drinking	0	0	0	0	0	0	0	0	0	0	0	0	0	0	0	0	0	0	0	0	0	0	0	0	0	0	0	0	0	0	0	0	0	0	0	0	0	0	0	0	0	0	0	0	0	5.26	0
Specific external	Lifestyle	Contraception	0	0	0	0	0	0	0	0	3.85	0	0	0	0	0	0	0	0	0	0	0	0	0	5.26	0	0	0	0	0	0	0	0	0	0	0	0	0	0	2.13	0	0	0	0	0	0	0	0	0
Specific external	Chemical agent	Coumaphos	0	0	0	0	0	0	0	0	0	0	0	0	0	0	0	0	0	0	2.44	0	0	0	0	0	0	0	0	0	0	0	0	0	0	1.85	0	0	0	2.13	0	0	0	0	0	0	0	0	0
Specific external	Biological agent	Covid 19	0	0	0	0	0	0	0	0	0	0	0	0	0	0	0	0	0	0	0	0	0	0	0	0	0	0	0	14.3	0	0	0	0	0	0	0	0	0	0	0	1.04	0	0	0	0	0	0	0
Specific external	Occupation	Crop farming	25	0	0	0	0	0	4.17	6.45	3.85	0	0	0	25	0	0	0	0	0	2.44	0	0	6.25	0	0	0	0	0	0	0	2.5	3.33	0	0	1.85	0	0	0	0	0	6.25	33.3	0	25	0	0	5.26	0
Specific external	Occupation	Dairy farming	0	0	0	0	0	0	4.17	3.23	0	0	21.1	0	0	0	0	0	0	0	2.44	0	0	0	0	0	0	0	0	0	0	0	3.33	0	0	3.7	0	0	0	2.13	5	3.12	0	0	0	0	0	0	0
Specific external	Chemical agent	DBCP	0	0	0	0	0	0	0	0	0	0	0	0	0	0	0	0	0	0	0	0	0	0	0	0	0	0	0	0	0	0	0	0	0	0	0	0	0	0	0	1.04	0	0	0	0	0	0	0
Specific external	Chemical agent	DDT	0	0	0	0	0	0	0	3.23	3.85	0	0	0	0	0	0	0	0	0	2.44	0	0	6.25	5.26	0	0	0	0	0	0	0	0	0	0	1.85	0	0	0	0	0	0	0	0	0	0	0	0	0
Specific external	Lifestyle	Diet	25	33.3	20	0	0	0	8.33	0	0	0	10.5	0	0	0	0	0	100	0	0	0	0	0	0	0	0	0	0	14.3	0	0	0	0	0	0	0	0	0	2.13	0	2.08	0	42.9	0	0	0	0	0
Specific external	Chemical agent	Dioxins	0	0	0	0	0	0	0	0	0	0	0	0	0	0	0	0	0	0	0	0	0	0	0	0	0	0	0	0	0	0	0	0	0	5.56	0	0	0	4.26	5	3.12	0	0	0	0	0	0	0
Specific external	Chemical agent	Dithiocarbamates	0	0	0	0	0	0	0	3.23	0	0	0	0	0	0	0	0	0	0	0	0	0	0	0	0	0	0	0	0	0	0	0	0	0	0	0	0	0	0	0	0	0	0	0	0	0	0	0
Specific external	Chemical agent	Dust	0	0	0	0	0	0	8.33	0	0	0	15.8	0	0	0	0	0	0	0	0	0	0	0	0	0	0	0	0	0	0	0	3.33	0	0	1.85	0	0	0	0	0	2.08	0	0	0	0	0	0	0
General external	Psychological factor	Earnings losses	0	0	0	0	0	50	4.17	0	0	0	0	5.88	0	0	0	11.1	0	0	0	14.3	0	0	0	0	0	0	0	0	0	0	0	0	33.3	0	7.14	0	0	0	0	0	0	0	0	0	0	0	0
General external	Socio-economic factor	Education	0	0	0	0	0	0	0	3.23	3.85	0	0	5.88	0	0	0	0	0	0	2.44	0	0	0	5.26	0	0	0	0	0	0	0	0	0	0	1.85	0	0	0	2.13	5	3.12	0	0	0	0	0	5.26	0
General external	Physical agent	Electromagnetic field	0	0	0	0	0	0	0	3.23	3.85	0	0	0	0	0	0	0	0	0	2.44	0	0	0	0	0	0	0	0	0	0	0	3.33	0	0	0	0	0	0	2.13	0	2.08	0	0	0	0	0	0	0
Specific external	Chemical agent	Endocrine disruptors	0	0	0	20	0	0	0	0	3.85	0	0	0	0	12.5	0	0	0	0	0	0	100	0	0	0	100	100	0	0	0	0	0	0	0	0	0	0	0	0	0	0	0	0	0	0	0	0	0
Specific external	Biological agent	Endotoxin	0	0	0	0	0	0	4.17	3.23	3.85	0	5.26	0	0	0	0	0	0	0	4.88	0	0	6.25	10.5	0	0	0	0	0	0	0	6.67	0	0	3.7	0	0	0	4.26	0	3.12	0	0	0	0	0	5.26	0
Specific external	Lifestyle	Environmental tobacco smoking	0	0	0	0	0	0	0	0	0	0	0	0	0	0	0	0	0	0	0	0	0	0	0	0	0	0	0	0	0	0	3.33	0	0	0	0	0	0	0	0	1.04	0	0	0	0	0	0	0
Internal	Ethnicity	Ethnicity	0	0	0	0	0	0	8.33	3.23	7.69	0	0	5.88	0	0	0	0	0	12.5	2.44	14.3	0	6.25	5.26	0	0	0	0	7.14	50	0	0	0	0	1.85	0	0	0	2.13	0	0	0	28.6	0	0	0	0	0
Specific external	Chemical agent	Ethylene thiourea	0	0	0	0	0	0	0	0	0	0	0	0	25	0	0	0	0	0	0	0	0	6.25	0	0	0	0	0	0	0	0	0	0	0	0	0	0	0	0	0	0	0	0	25	0	0	0	0
Specific external	Biomechanical factor	Fall	0	0	0	0	0	0	4.17	3.23	0	0	5.26	5.88	0	0	0	0	0	12.5	2.44	0	0	0	0	0	0	0	0	7.14	0	7.5	3.33	0	0	1.85	7.14	0	0	2.13	5	1.04	0	0	0	33.3	0	0	0
Specific external	Occupation	Farming activity	25	33.3	0	20	0	0	16.7	9.68	11.5	0	10.5	5.88	0	12.5	0	0	0	25	9.76	0	0	12.5	10.5	0	0	0	100	21.4	0	5	10	0	0	11.1	21.4	0	0	10.6	10	12.5	33.3	0	0	33.3	0	10.5	50
Internal	Sex	Female sex	0	0	0	0	100	0	4.17	3.23	23.1	0	5.26	5.88	0	0	0	0	100	0	4.88	0	0	6.25	31.6	0	0	0	0	0	0	2.5	6.67	50	0	3.7	7.14	0	50	6.38	10	4.17	0	0	0	0	0	0	0
Specific external	Chemical agent	Fiber	0	0	0	0	0	0	0	0	0	0	0	0	0	0	0	0	0	0	0	0	0	0	0	0	0	0	0	0	0	0	0	0	0	0	0	0	0	0	0	1.04	0	0	0	0	0	0	0
General external	Psychological factor	Financial crisis	0	0	0	0	0	0	0	0	0	0	0	0	0	0	0	0	0	0	0	0	0	0	0	0	0	0	0	7.14	0	0	0	0	0	0	0	0	0	0	0	0	0	0	0	0	0	0	0
Specific external	Chemical agent	Formaldehyde	0	0	0	0	0	0	0	0	0	0	0	0	0	0	0	0	0	0	0	0	0	0	0	0	0	0	0	0	0	0	3.33	0	0	0	0	0	0	0	0	1.04	0	0	0	0	0	0	0
Specific external	Chemical agent	Fungicide	25	0	0	0	0	0	0	3.23	3.85	0	0	0	25	0	0	0	0	0	0	0	0	6.25	0	0	0	0	0	0	0	0	0	0	0	0	0	0	0	2.13	0	2.08	33.3	0	25	0	0	5.26	0
Specific external	Lifestyle	Gait speed	0	0	0	0	0	0	0	0	0	0	0	0	0	0	0	11.1	0	0	0	14.3	0	0	0	50	0	0	0	0	0	0	0	0	0	0	0	0	0	0	0	0	0	0	0	0	0	0	0
Specific external	Chemical agent	Glyphosate	0	0	0	0	0	0	0	0	0	33.3	0	0	0	0	0	0	0	0	2.44	0	0	0	0	0	0	0	0	0	0	0	3.33	0	0	1.85	0	0	0	2.13	0	0	0	0	0	0	0	0	0
Specific external	Biological agent	Hantavirus	0	0	0	0	0	0	0	0	0	0	0	0	0	0	0	0	0	0	0	0	0	0	0	0	0	0	0	7.14	0	0	0	0	0	0	0	0	0	0	0	0	0	0	0	0	0	0	0
Specific external	Chemical agent	Heavy metal	0	0	0	0	0	0	0	0	0	33.3	0	0	0	0	0	0	0	0	0	0	0	0	0	0	0	0	0	0	0	0	0	0	0	0	0	0	0	0	0	0	0	0	0	0	0	0	0
Specific external	Lifestyle	Help-seeking behavior	0	0	0	0	0	0	0	0	0	0	0	0	0	0	0	0	0	0	0	0	0	0	0	0	0	0	0	7.14	0	0	0	0	0	0	0	100	0	0	0	0	0	0	0	0	0	0	0
Specific external	Chemical agent	Herbicide	25	0	0	0	0	0	8.33	12.9	11.5	33.3	0	5.88	0	0	0	0	0	0	9.76	0	0	6.25	10.5	0	0	0	0	7.14	0	0	3.33	0	0	13	0	0	0	14.9	15	12.5	33.3	0	0	0	0	5.26	0
Internal	Heredity	Heredity	0	0	0	0	0	0	0	0	0	0	0	0	0	12.5	0	0	0	0	0	0	0	0	0	0	0	0	0	0	0	0	0	0	0	0	0	0	0	2.13	0	1.04	0	0	0	0	0	5.26	0
Specific external	Chemical agent	Hexachlorocyclohexane	0	0	0	0	0	0	0	0	0	0	0	0	0	0	0	0	0	0	0	0	0	0	0	0	0	0	0	0	0	0	0	0	0	1.85	0	0	0	0	0	0	0	0	0	0	0	0	0
Internal	Hormone	Hormone	0	0	0	0	0	0	0	0	7.69	0	0	0	0	0	0	0	0	0	2.44	0	0	6.25	10.5	0	0	0	0	0	0	0	0	0	0	1.85	0	0	50	2.13	0	1.04	0	0	0	0	0	0	0
Specific external	Biological agent	Human papillomavirus	0	0	0	0	0	0	0	3.23	0	0	0	0	0	0	0	0	0	0	0	0	0	0	0	0	0	0	0	0	0	0	3.33	0	0	0	0	0	0	0	5	1.04	0	0	0	0	0	0	0
Specific external	Lifestyle	Hygiene	0	0	0	0	0	0	4.17	0	0	0	0	0	0	0	0	0	0	0	0	0	0	0	0	0	0	0	50	0	0	0	0	0	0	0	0	0	0	0	0	0	0	0	0	0	0	0	0
Internal	Metabolism	IgE	0	0	20	0	0	0	8.33	0	0	0	10.5	0	0	0	0	0	0	0	0	0	0	0	0	0	0	0	0	0	0	0	0	0	0	0	0	0	0	0	0	0	0	0	0	0	0	0	0
Internal	Metabolism	IgG	0	0	0	0	0	0	4.17	0	0	0	5.26	0	0	0	0	0	0	0	0	0	0	0	0	0	0	0	0	0	0	0	0	0	0	0	0	0	0	0	0	0	0	0	0	0	0	0	0
General external	Socio-economic factor	Income	0	0	0	0	0	0	0	0	0	0	0	0	0	0	0	11.1	0	0	0	0	0	0	0	0	0	0	0	0	0	0	0	0	0	0	0	0	0	0	0	2.08	0	0	0	0	0	0	0
Specific external	Biological agent	Infection	0	0	0	0	0	0	0	0	0	0	0	0	0	0	0	0	0	0	0	0	0	0	0	0	0	0	0	14.3	0	2.5	0	0	0	0	7.14	0	0	0	0	0	0	0	0	0	0	0	0
Specific external	Chemical agent	Insecticide	0	33.3	0	0	0	0	4.17	12.9	7.69	0	5.26	5.88	0	0	0	11.1	0	25	9.76	0	0	6.25	5.26	0	0	0	0	0	0	5	3.33	0	0	14.8	7.14	0	0	10.6	5	6.25	0	0	0	33.3	0	10.5	0
General external	Physical agent	Ionizing radiation	0	0	0	0	0	0	0	0	0	0	0	0	0	0	0	0	0	0	0	0	0	6.25	0	0	0	0	0	0	0	0	3.33	0	0	0	0	0	0	0	0	1.04	0	0	0	0	0	0	0
Specific external	Chemical agent	Lead	25	0	0	0	0	0	0	0	0	0	0	0	0	0	0	0	0	0	0	0	0	0	0	0	0	0	0	0	0	0	0	0	0	0	0	0	0	0	0	1.04	33.3	0	0	0	0	0	0
Specific external	Lifestyle	Lifestyle	0	0	0	0	0	0	0	3.23	7.69	0	0	0	0	0	0	0	0	0	4.88	0	0	6.25	5.26	0	0	0	0	0	0	0	3.33	0	0	1.85	0	0	0	4.26	5	3.12	0	0	0	33.3	0	0	0
Specific external	Chemical agent	Lindane	0	0	0	0	0	0	0	0	0	0	0	0	0	0	0	0	0	0	0	0	0	0	0	0	0	0	0	0	0	0	0	0	0	1.85	0	0	0	0	0	0	0	0	0	0	0	0	0
Internal	Metabolism	Lung function	0	0	20	0	0	0	16.7	0	0	0	26.3	0	0	0	0	0	0	0	0	0	0	0	0	0	0	0	0	0	0	0	0	0	0	0	0	0	0	0	0	0	0	0	0	0	0	0	0
Specific external	Biomechanical factor	Machinery use	0	0	0	0	0	0	0	0	0	0	0	0	0	0	0	0	0	0	0	14.3	0	0	0	0	0	0	0	0	0	10	0	0	0	0	7.14	0	0	0	0	1.04	0	0	0	0	0	0	0
Internal	Sex	Male sex	0	0	0	0	0	0	0	25.8	7.69	0	0	11.8	0	0	0	0	0	0	19.5	0	0	6.25	5.26	0	0	0	0	7.14	0	2.5	13.3	0	0	20.4	0	0	50	27.7	25	14.6	0	0	0	0	0	0	0
Specific external	Chemical agent	Mancozeb	25	0	0	0	0	0	0	0	0	0	0	0	25	0	0	0	0	0	0	0	0	6.25	0	0	0	0	0	0	0	0	0	0	0	0	0	0	0	0	0	1.04	33.3	0	25	0	0	5.26	0
Specific external	Chemical agent	Manganese	0	0	0	0	0	0	0	0	0	0	0	0	0	0	0	0	0	0	0	0	0	0	0	0	0	0	0	0	0	0	0	0	0	0	0	0	0	0	0	1.04	0	0	0	0	0	5.26	0
Specific external	Lifestyle	Marital status	0	0	0	0	0	0	0	0	0	0	0	0	0	0	0	0	0	0	0	0	0	0	0	0	0	0	0	0	0	0	0	0	0	0	0	0	0	0	0	1.04	0	0	0	0	0	0	0
Specific external	Occupation	Maternal exposure	0	33.3	0	0	0	0	4.17	3.23	0	0	0	0	25	0	0	0	0	0	0	0	0	0	0	0	0	0	0	7.14	0	0	0	100	0	1.85	0	0	0	2.13	0	3.12	0	14.3	25	0	0	0	0
Internal	Menopause	Menopause	0	0	0	0	0	0	0	0	3.85	0	0	0	0	0	0	0	0	0	0	0	0	0	0	0	0	0	0	0	0	2.5	0	0	0	0	0	0	0	0	0	2.08	0	0	0	0	0	0	0
Internal	Metabolism	Metabolism	25	33.3	0	0	0	0	0	3.23	3.85	0	0	0	0	12.5	0	0	0	0	2.44	0	0	6.25	5.26	0	0	0	0	0	0	0	0	0	0	1.85	0	0	0	4.26	0	0	0	0	0	0	0	5.26	0
Specific external	Chemical agent	Metal	0	0	0	0	0	0	0	0	0	0	0	0	0	0	0	0	0	0	0	0	0	0	5.26	0	0	0	0	0	0	0	0	0	0	0	0	0	0	0	5	2.08	0	0	0	0	0	5.26	0
Specific external	Chemical agent	Methyl bromide	0	0	0	0	0	0	0	0	3.85	0	0	0	0	0	0	0	0	0	0	0	0	0	0	0	0	0	0	0	0	0	0	0	0	0	0	0	0	2.13	0	1.04	0	0	0	0	0	0	0
Specific external	Biological agent	Microorganism	0	0	0	0	0	0	4.17	0	0	0	5.26	0	0	0	0	0	0	0	0	0	0	0	0	0	0	0	0	0	0	0	0	0	0	0	0	0	0	0	0	1.04	0	0	0	0	0	0	0
Specific external	Biological agent	Mold	0	0	0	0	0	0	4.17	0	0	0	5.26	0	0	0	0	0	0	0	0	0	0	0	0	0	0	0	0	0	0	0	0	0	0	0	0	0	0	0	0	0	0	0	0	0	0	0	0
Specific external	Biological agent	Mycotoxin	0	0	0	0	0	0	0	0	3.85	0	0	0	0	0	0	0	0	0	2.44	0	0	0	5.26	0	0	0	0	0	0	0	3.33	0	0	0	0	0	50	0	0	1.04	0	0	0	0	0	0	0
Specific external	Occupation	Night shift work	0	0	0	0	0	0	0	0	3.85	0	0	0	0	0	0	0	0	0	0	0	0	0	0	0	0	0	0	0	0	0	0	0	0	0	0	0	0	2.13	0	0	0	0	0	0	0	0	0
Specific external	Occupation	Occupation	25	33.3	20	80	0	50	12.5	25.8	30.8	0	10.5	17.6	0	50	0	22.2	0	25	36.6	14.3	100	31.2	42.1	0	100	100	50	7.14	50	15	43.3	0	33.3	25.9	28.6	0	0	36.2	20	32.3	33.3	0	0	33.3	0	21.1	0
Specific external	Lifestyle	Opioid use	0	0	0	0	0	0	0	0	0	0	0	0	0	0	0	0	0	0	0	0	0	0	0	0	0	0	0	0	0	0	0	0	0	0	0	0	0	0	0	1.04	0	0	0	0	0	0	0
Specific external	Chemical agent	Organochlorine	0	0	0	0	0	0	0	3.23	3.85	0	0	0	0	0	0	0	0	0	2.44	0	0	6.25	5.26	0	0	0	0	0	0	0	0	0	0	7.41	0	0	0	2.13	0	1.04	0	0	0	0	0	5.26	0
Specific external	Chemical agent	Organophosphate	0	33.3	0	0	0	0	0	3.23	0	0	0	0	0	0	0	11.1	0	12.5	2.44	0	0	0	0	0	0	0	0	0	0	2.5	0	0	0	3.7	7.14	0	0	4.26	0	1.04	0	0	0	0	0	5.26	0
Specific external	Occupation	Ovine and caprine farming	0	0	0	0	0	0	4.17	0	0	0	5.26	0	0	0	0	0	0	0	0	0	0	0	0	0	0	0	0	7.14	0	0	0	0	0	1.85	0	0	0	0	0	1.04	0	0	0	0	0	0	50
Internal	Oxidative stress	Oxidative stress	25	0	0	0	0	0	0	3.23	0	0	0	0	0	0	0	0	0	0	0	0	0	0	0	0	0	0	0	0	0	0	0	0	0	0	0	0	0	0	0	0	0	0	0	0	0	5.26	0
Specific external	Chemical agent	PAHs	0	0	0	0	0	0	0	0	3.85	0	0	0	0	0	0	0	0	0	2.44	0	0	0	0	0	0	0	0	0	0	0	3.33	0	0	0	0	0	0	2.13	0	1.04	0	0	0	0	0	0	0
Specific external	Chemical agent	Paraquat	0	0	0	0	0	0	0	0	0	0	0	0	0	0	0	0	0	0	0	0	0	0	0	0	0	0	0	0	0	0	0	0	0	0	0	0	0	0	0	1.04	0	0	0	0	0	0	0
Specific external	Biological agent	Parasite	0	0	0	0	0	0	0	0	0	0	0	0	0	0	0	0	0	0	0	0	0	0	0	0	0	0	0	7.14	0	0	0	0	0	0	0	0	0	0	0	0	0	0	0	0	0	0	0
Specific external	Occupation	Parental exposure	0	0	0	0	0	0	0	6.45	3.85	0	0	0	25	0	0	0	0	0	0	0	0	0	0	0	0	0	0	0	0	0	0	0	0	1.85	0	0	0	0	0	1.04	0	0	50	0	0	0	0
Specific external	Occupation	Paternal occupation	0	0	0	0	0	0	0	0	0	0	0	0	50	0	0	0	0	0	0	0	0	0	0	0	0	0	0	0	0	0	0	0	0	0	0	0	0	0	0	0	0	0	50	0	0	0	0
Specific external	Chemical agent	PCBs	0	0	0	0	0	0	0	0	3.85	0	0	0	0	0	0	0	0	0	0	0	0	0	0	0	0	0	0	0	0	0	0	0	0	0	0	0	0	0	0	0	0	0	0	0	0	0	0
Specific external	Chemical agent	Pesticide	25	33.3	20	60	0	0	37.5	54.8	53.8	33.3	21.1	23.5	25	50	0	33.3	100	50	51.2	14.3	100	62.5	47.4	50	100	100	100	14.3	50	17.5	43.3	0	0	70.4	28.6	0	50	63.8	50	51	33.3	0	50	100	16.7	73.7	0
Specific external	Lifestyle	Physical activity	0	0	0	0	0	0	0	3.23	7.69	0	0	0	0	0	0	11.1	0	0	4.88	14.3	0	6.25	5.26	50	0	0	0	0	0	0	3.33	0	0	1.85	0	0	0	8.51	5	3.12	0	0	0	0	0	0	0
Specific external	Occupation	Pig farming	0	0	0	0	0	0	0	0	0	0	0	0	0	0	0	0	0	0	0	0	0	0	0	0	0	0	0	7.14	0	0	0	0	0	0	0	0	0	0	0	0	0	0	0	0	0	0	0
Specific external	Lifestyle	Poisoning	0	0	0	0	0	0	0	0	0	0	0	0	0	0	0	0	0	0	0	0	0	0	0	0	0	0	0	0	0	0	0	0	0	0	0	0	0	0	0	1.04	0	0	0	0	0	0	0
Specific external	Biological agent	Pollen	0	0	20	0	0	0	4.17	0	0	0	0	0	0	0	0	0	0	0	0	0	0	0	0	0	0	0	0	0	0	0	0	0	0	0	0	0	0	0	0	0	0	0	0	0	0	0	0
General external	Socio-economic factor	Precarious employment	0	0	0	0	0	0	0	0	0	0	0	0	0	0	0	11.1	0	0	0	0	0	0	0	0	0	0	0	0	0	0	0	0	0	0	0	0	0	0	0	1.04	0	0	0	0	0	0	0
General external	Psychological factor	Psychological distress	0	0	0	0	0	50	4.17	0	0	0	0	5.88	0	0	0	11.1	0	0	0	14.3	0	0	0	0	0	0	0	0	0	0	0	0	33.3	0	7.14	0	0	0	0	0	0	0	0	0	0	0	0
General external	Psychological factor	Psychosocial factors	0	0	0	0	0	50	4.17	0	0	0	0	11.8	0	0	0	22.2	0	0	0	14.3	0	0	0	0	0	0	0	0	0	0	0	0	33.3	0	7.14	0	0	0	0	1.04	0	0	0	0	0	0	0
Specific external	Biological agent	Q fever	0	0	0	0	0	0	4.17	0	0	0	5.26	0	0	0	0	0	0	0	0	0	0	0	0	0	0	0	0	0	0	0	0	0	0	0	0	0	0	0	0	0	0	0	0	0	0	0	100
General external	Psychological factor	Quality of life	0	0	0	0	0	0	0	0	0	0	0	5.88	0	12.5	0	11.1	0	12.5	0	14.3	0	0	0	50	0	0	0	0	0	0	0	0	0	0	7.14	0	0	0	0	1.04	0	0	0	0	16.7	5.26	0
Specific external	Lifestyle	Residence characteristics	0	0	0	0	0	0	4.17	0	0	0	5.26	0	0	0	0	0	0	0	2.44	0	0	0	0	0	0	0	0	0	0	0	0	0	0	0	0	0	0	0	0	0	0	0	0	0	0	0	0
General external	Physical agent	Residential radon	0	0	0	0	0	0	0	0	0	0	0	0	0	0	0	0	0	0	0	0	0	0	0	0	0	0	0	0	0	0	0	0	0	0	0	0	0	0	5	1.04	0	0	0	0	0	0	0
Specific external	Lifestyle	Rural environment	0	0	20	0	0	0	4.17	0	3.85	0	5.26	11.8	0	12.5	50	11.1	0	12.5	2.44	14.3	0	0	0	50	0	0	0	0	0	5	0	0	0	0	7.14	0	0	2.13	0	3.12	0	0	0	0	16.7	10.5	0
Internal	Metabolism	Sensitization	0	0	20	0	0	0	8.33	0	0	0	10.5	0	0	0	0	0	0	0	0	0	0	0	0	0	0	0	0	0	0	0	0	0	0	0	0	0	0	0	0	0	0	0	0	0	0	0	0
Internal	Sex	Sex	0	0	0	0	0	0	0	0	0	0	10.5	0	0	0	0	0	0	0	0	14.3	0	0	0	0	0	0	0	0	0	5	0	0	0	0	7.14	0	0	0	0	0	0	0	0	0	0	0	0
Specific external	Chemical agent	Silica	0	0	0	0	0	0	0	0	0	33.3	0	0	0	0	0	0	0	0	0	0	0	0	0	0	0	0	0	0	0	0	0	0	0	0	0	0	0	0	0	1.04	0	0	0	0	0	0	0
Specific external	Lifestyle	Sleep	0	0	0	0	0	0	4.17	0	0	0	15.8	0	0	0	0	11.1	0	25	0	0	0	0	0	0	0	0	0	0	0	2.5	0	0	0	0	7.14	0	0	0	0	0	0	0	0	0	0	0	0
Specific external	Lifestyle	Smoking	0	0	0	0	0	0	12.5	0	0	0	36.8	0	0	0	0	0	0	0	2.44	0	0	0	0	0	0	0	0	0	0	0	6.67	0	0	1.85	0	0	0	0	0	2.08	0	0	0	0	0	5.26	0
General external	Socio-economic factor	Socio-economic status	0	0	20	0	0	0	8.33	9.68	15.4	0	5.26	29.4	0	12.5	50	0	0	0	14.6	0	0	12.5	15.8	0	0	0	50	14.3	0	5	6.67	0	0	3.7	0	0	0	12.8	5	14.6	0	14.3	0	0	0	5.26	0
General external	Psychological factor	Stress	0	0	0	0	0	0	0	0	0	0	0	0	0	0	0	22.2	0	12.5	0	0	0	0	0	0	0	0	0	0	0	2.5	0	0	33.3	0	7.14	0	0	0	0	0	0	0	0	0	0	0	0
Internal	Inflammation	Systemic inflammation	0	0	0	0	0	0	4.17	0	0	0	5.26	0	0	0	0	0	0	0	0	0	0	0	0	0	0	0	0	0	0	0	0	0	0	0	0	0	0	0	0	0	0	0	0	0	0	0	0
General external	Physical agent	Temperature	0	0	0	0	0	0	0	0	0	33.3	0	0	0	0	0	0	0	0	0	0	0	0	0	0	0	0	0	0	0	0	0	0	0	0	0	0	0	0	0	1.04	0	0	0	0	0	0	0
Specific external	Chemical agent	Thiocarbamates	0	0	0	0	0	0	0	3.23	0	0	0	0	0	0	0	0	0	0	0	0	0	0	0	0	0	0	0	0	0	0	0	0	0	0	0	0	0	0	0	0	0	0	0	0	0	0	0
Specific external	Biological agent	Toxin	25	0	0	0	0	0	0	0	0	0	0	0	0	0	0	0	0	0	0	0	0	0	0	0	0	0	0	0	0	0	0	0	0	0	0	0	0	0	0	1.04	33.3	0	0	0	0	5.26	0
Specific external	Chemical agent	Triazine	0	0	0	0	0	0	0	0	3.85	0	0	0	0	0	0	0	0	0	0	0	0	0	5.26	0	0	0	0	0	0	0	0	0	0	0	0	0	0	2.13	0	0	0	0	0	0	0	0	0
Specific external	Chemical agent	Trichloroethylene	0	0	0	0	0	0	0	0	0	0	0	0	0	0	0	0	0	0	0	0	0	0	0	0	0	0	0	0	0	0	0	0	0	1.85	0	0	0	0	0	1.04	0	0	0	0	0	0	0
General external	Socio-economic factor	Unemployment	0	0	0	0	0	0	0	0	0	0	0	0	0	0	0	0	0	0	0	0	0	0	0	0	0	0	0	0	0	0	0	0	0	0	0	0	0	0	0	1.04	0	0	0	0	0	0	0
Specific external	Lifestyle	Urban environment	0	0	20	0	0	0	4.17	0	0	0	0	0	0	0	0	0	0	0	0	0	0	0	0	0	0	0	0	0	0	0	3.33	0	0	0	0	0	0	0	0	0	0	0	0	0	0	0	0
General external	Physical agent	UV radiation	0	0	0	0	0	0	0	0	0	0	0	0	0	0	0	0	0	0	0	0	0	0	0	0	0	0	0	0	0	0	3.33	0	0	0	0	0	0	0	0	0	0	0	0	0	0	0	0
General external	Physical agent	Vibration	0	0	0	0	0	0	0	0	0	0	0	0	0	0	0	11.1	0	12.5	0	0	0	0	0	0	0	0	0	0	0	2.5	0	0	0	0	7.14	0	0	2.13	0	0	0	0	0	0	0	0	0
Specific external	Biological agent	Virus	0	0	0	0	0	0	0	3.23	0	66.7	0	0	0	0	0	0	0	0	0	0	0	0	0	0	0	0	0	28.6	0	0	3.33	0	0	0	0	0	0	0	5	3.12	0	0	0	0	0	0	0
Specific external	Chemical agent	VOCs	0	0	0	0	0	0	4.17	0	0	0	5.26	0	0	0	0	0	0	0	2.44	0	0	0	0	0	0	0	0	0	0	0	0	0	0	3.7	0	0	0	0	0	4.17	0	14.3	0	0	0	0	0
Specific external	Biomechanical factor	Working position	0	0	0	0	0	0	0	0	0	0	0	5.88	0	0	0	0	0	0	0	0	0	0	0	0	0	0	0	0	0	0	0	0	0	0	0	0	0	0	0	2.08	0	0	0	0	0	0	0
[truncated: 13 more columns]
